# Supplementary material for: CellDART: cell type inference by domain adaptation of single-cell and spatial transcriptomic data
Source: Nucleic Acids Res. 2022 Feb 22;50(10):e57. doi: 10.1093/nar/gkac084 (PMC9177989; doi:10.1093/nar/gkac084)
Supplement: gkac084_Supplemental_Files [file gkac084_supplemental_files.zip]

Archive with 2 entries (2 files):
- Supplementary Figures_fin.pdf
- Supplementary Tables.xlsx
