# Supplementary material for: CellDART: cell type inference by domain adaptation of single-cell and spatial transcriptomic data
Source: Nucleic Acids Res. 2022 Feb 22;50(10):e57. doi: 10.1093/nar/gkac084 (PMC9177989; doi:10.1093/nar/gkac084)
Supplement: gkac084_Supplemental_Files [file gkac084_supplemental_files.zip › Supplementary Tables.xlsx]

## Sheet: Explanation
Table S1	The top 100 marker genes for each cell cluster in human normal dorsolateral prefrontal cortex single-cell dataset. The genes were ranked based on the Benjamini-Hochberg adjusted p-values. The name of the cells are based on the metadata provided by the paper (Maynard, K.R. et al. Transcriptome-scale spatial gene expression in the human dorsolateral prefrontal cortex. Nat Neurosci 24, 425-436 (2021…
Table S2	The top 100 marker genes for each cell cluster in mouse brain single-cell dataset obtained from primary visual cortex and anterior lateral motor cortex. The genes were ranked based on the Benjamini-Hochberg adjusted p-values. The name of the cells are based on the metadata provided by the paper (Tasic, B. et al. Shared and distinct transcriptomic cell types across neocortical areas. Nature 563, 7…
Table S3	Baseline and clinical characteristic of the patient whom two lung tissues were obtained. *Clinical and pathologic stage were determined by the 8th edition of American Joint Committee on Cancer
Table S4	The top 100 marker genes for each cell clusters in human normal lung single-cell dataset. The genes were ranked based on the Benjamini-Hochberg adjusted p-values. The name of the cells are based on the metadata provided by the paper (Travaglini, K.J. et al. A molecular cell atlas of the human lung from single-cell RNA sequencing. Nature 587, 619-625 (2020)).
Table S5	The cell types presenting highly different cell fraction in the lung tissue domain of interest compared to other domains. The corresponding cell types were ranked by the ratio of average min-max scaled cell fraction in the domain of interest (a) to the average min-max scaled cell fraction in the rest of the tissue domain (b). The result with Benjamini-Hochberg adjusted p-value below 0.05 were sel…

## Sheet: Table S1
Number	Genes	Adjusted p-value	Log fold change	Cluster
0	CLU	5.90997e-134	4.27988	Astros_1
1	SLC1A3	6.88141e-128	5.29342	Astros_1
2	APOE	3.45686e-121	5.16911	Astros_1
3	GPC5	7.11385e-120	4.28192	Astros_1
4	GLUL	2.50648e-116	4.41192	Astros_1
5	ANGPTL4	5.73135e-116	7.78168	Astros_1
6	DTNA	1.01279e-115	3.15544	Astros_1
7	AQP4	1.54928e-115	6.13552	Astros_1
8	SLC1A2	1.39806e-111	4.51779	Astros_1
9	GJA1	9.68626e-108	5.9902	Astros_1
10	CST3	1.43874e-105	4.17735	Astros_1
11	MACF1	1.45532e-104	2.66222	Astros_1
12	PTGDS	7.97384e-104	3.68677	Astros_1
13	ATP1B2	7.11258e-103	4.57179	Astros_1
14	GFAP	4.46855e-102	4.93595	Astros_1
15	LRP4	1.56349e-100	2.51641	Astros_1
16	FTL	2.83082e-98	3.00153	Astros_1
17	MT2A	1.07362e-94	4.97645	Astros_1
18	DST	4.77419e-93	2.43899	Astros_1
19	ATP1A2	7.17627e-92	4.72403	Astros_1
20	NPAS3	2.80992e-90	2.73968	Astros_1
21	F3	1.05053e-89	5.52542	Astros_1
22	ADGRV1	5.79053e-88	3.85522	Astros_1
23	RYR3	5.89367e-88	3.53403	Astros_1
24	MGST1	1.10521e-87	3.27912	Astros_1
25	GPM6A	1.27277e-85	1.93467	Astros_1
26	PITPNC1	2.52858e-85	3.13028	Astros_1
27	CPE	1.6863e-84	2.84128	Astros_1
28	CADM1	5.55125e-78	2.39738	Astros_1
29	NEAT1	6.02346e-78	3.19951	Astros_1
30	ITM2C	1.10322e-75	3.09076	Astros_1
31	HEPN1	2.02324e-75	5.41211	Astros_1
32	NFIA	6.25793e-75	2.91126	Astros_1
33	AHCYL1	7.96594e-75	3.25462	Astros_1
34	PTN	3.08516e-73	4.01955	Astros_1
35	AGT	1.49025e-71	5.45319	Astros_1
36	NTM	6.19401e-70	2.03144	Astros_1
37	ZBTB20	1.62753e-67	2.75586	Astros_1
38	TUBB2B	3.00622e-65	4.34528	Astros_1
39	GPRC5B	3.50447e-64	3.64938	Astros_1
40	FAM189A2	8.6351e-64	6.24409	Astros_1
41	RNF219-AS1	8.11877e-63	3.8788	Astros_1
42	TPD52L1	2.59057e-59	4.34219	Astros_1
43	FTH1	9.53552e-59	2.14978	Astros_1
44	BMPR1B	9.96243e-59	4.26347	Astros_1
45	BCL6	7.32105e-58	4.49475	Astros_1
46	SERPINE2	7.67816e-58	3.0298	Astros_1
47	PARD3	1.25069e-57	3.36497	Astros_1
48	GPR37L1	1.42366e-57	4.42998	Astros_1
49	ITM2B	9.99071e-56	2.06139	Astros_1
50	ASPH	2.4363e-55	2.57757	Astros_1
51	MT1E	1.28012e-54	5.16999	Astros_1
52	LSAMP	1.40819e-54	1.3553	Astros_1
53	HILPDA	3.23504e-54	6.85829	Astros_1
54	VEGFA	8.22776e-54	4.54234	Astros_1
55	FBXL7	2.25954e-53	2.92554	Astros_1
56	SLC14A1	1.40022e-52	5.83486	Astros_1
57	RP11-436D23.1	3.21982e-51	2.42008	Astros_1
58	CDH20	3.63806e-51	2.66103	Astros_1
59	RFX4	7.64977e-51	3.84358	Astros_1
60	SLC4A4	8.32755e-51	3.13779	Astros_1
61	SPARCL1	1.38689e-49	1.82931	Astros_1
62	TTYH1	3.14288e-49	2.91151	Astros_1
63	LRRC3B	1.51049e-48	3.96951	Astros_1
64	SORBS1	1.68205e-48	1.90183	Astros_1
65	PREX2	2.66858e-48	3.43469	Astros_1
66	NTRK2	4.17003e-48	1.47092	Astros_1
67	SDC4	8.38151e-48	4.94942	Astros_1
68	WWOX	1.80205e-47	1.8538	Astros_1
69	PTPRZ1	3.37053e-47	2.63108	Astros_1
70	COL5A3	3.38734e-47	3.0008	Astros_1
71	RGS20	5.39059e-47	4.93345	Astros_1
72	GLIS3	5.80014e-47	3.23879	Astros_1
73	ACSS1	6.42113e-47	3.60984	Astros_1
74	CHPT1	2.44268e-46	2.58309	Astros_1
75	TNIK	6.36668e-46	1.91665	Astros_1
76	DLC1	9.13133e-46	2.6684	Astros_1
77	RP11-472M19.2	1.94356e-45	4.29092	Astros_1
78	HEPACAM	3.85199e-45	3.80426	Astros_1
79	HPSE2	8.06728e-45	3.46117	Astros_1
80	SLCO1C1	4.12688e-44	4.74572	Astros_1
81	FGFR3	4.98809e-44	3.12136	Astros_1
82	CHI3L1	4.98809e-44	6.33199	Astros_1
83	METTL7A	1.66717e-43	4.42038	Astros_1
84	RORA	1.893e-43	1.60859	Astros_1
85	EMX2	4.18188e-43	4.54414	Astros_1
86	IGFBP7	4.90287e-43	5.11238	Astros_1
87	DOCK4	4.01034e-42	1.68862	Astros_1
88	BSG	7.8592e-40	2.21663	Astros_1
89	NDRG2	1.43852e-39	2.28764	Astros_1
90	PCDH9-AS2	1.64004e-39	1.89512	Astros_1
91	GRIN2C	4.23097e-39	4.30637	Astros_1
92	PARD3B	4.24082e-39	3.35979	Astros_1
93	PSAP	7.8283e-39	1.60606	Astros_1
94	LRIG1	9.85863e-39	4.30274	Astros_1
95	PLPP3	9.98684e-39	3.87795	Astros_1
96	LGI4	2.55183e-38	2.77121	Astros_1
97	TSC22D4	4.76727e-38	3.44687	Astros_1
98	RALGDS	7.69601e-37	2.64388	Astros_1
99	NKAIN3	9.51441e-37	2.61888	Astros_1
0	SLC1A2	0	4.47216	Astros_2
1	PTGDS	0	3.86496	Astros_2
2	SLC1A3	0	4.48208	Astros_2
3	GPC5	0	3.89274	Astros_2
4	COL5A3	0	4.59699	Astros_2
5	FGFR3	0	5.17343	Astros_2
6	NDRG2	0	3.87304	Astros_2
7	ADGRV1	0	4.22283	Astros_2
8	GPM6A	0	1.53941	Astros_2
9	NPAS3	0	2.24658	Astros_2
10	LSAMP	2.39265e-305	1.25295	Astros_2
11	GLUL	3.15986e-288	3.3411	Astros_2
12	NTM	3.08114e-273	1.8763	Astros_2
13	CTNNA2	3.70836e-270	1.5622	Astros_2
14	RNF219-AS1	5.42152e-175	4.26678	Astros_2
15	CST3	4.83301e-167	2.88127	Astros_2
16	ACSS1	7.71621e-163	4.41662	Astros_2
17	PITPNC1	6.71978e-152	2.51984	Astros_2
18	ZBTB20	2.38861e-140	2.12453	Astros_2
19	APOE	1.49578e-139	3.29227	Astros_2
20	RORA	3.64355e-139	1.51492	Astros_2
21	C1orf61	1.51189e-138	2.7968	Astros_2
22	DTNA	3.65571e-131	1.75994	Astros_2
23	ATP1A2	5.44292e-122	3.76617	Astros_2
24	NKAIN3	5.31012e-121	2.95307	Astros_2
25	NRXN1	2.56328e-109	0.792296	Astros_2
26	NEAT1	1.3731e-103	2.14049	Astros_2
27	SLC25A18	4.99055e-102	4.43202	Astros_2
28	HPSE2	1.58794e-100	3.2903	Astros_2
29	NFIA	1.04491e-87	1.95265	Astros_2
30	MSI2	2.35899e-83	2.42312	Astros_2
31	CDH20	1.61166e-81	2.21648	Astros_2
32	CADM1	4.94043e-81	1.42106	Astros_2
33	PLXNB1	9.32913e-80	3.55157	Astros_2
34	SFXN5	2.47591e-77	2.56709	Astros_2
35	PREX2	1.64012e-74	2.87667	Astros_2
36	RAPGEF3	1.24429e-73	3.5416	Astros_2
37	LCNL1	5.82141e-73	3.29915	Astros_2
38	FBXL7	1.1623e-72	2.23561	Astros_2
39	SLC4A4	1.79125e-71	2.77053	Astros_2
40	HIF3A	4.7574e-70	4.07513	Astros_2
41	MACF1	2.16658e-67	1.42185	Astros_2
42	TTYH1	2.35282e-66	2.45422	Astros_2
43	DLC1	4.47102e-66	2.07056	Astros_2
44	GJA1	9.52259e-65	3.72257	Astros_2
45	MIR99AHG	1.27078e-64	1.10363	Astros_2
46	F3	7.12617e-62	4.096	Astros_2
47	ZNF98	4.69136e-59	3.97998	Astros_2
48	ZNRF3	2.54963e-58	2.88289	Astros_2
49	TNIK	3.88072e-58	1.64564	Astros_2
50	ATP1B2	3.56098e-57	2.67305	Astros_2
51	CTNND2	5.09385e-57	0.714316	Astros_2
52	RYR3	8.10709e-56	2.3029	Astros_2
53	RP11-436D23.1	1.245e-53	1.82213	Astros_2
54	EMX2	2.47619e-51	4.47849	Astros_2
55	NHSL1	1.62792e-50	3.61841	Astros_2
56	MICALL2	1.06342e-47	2.61972	Astros_2
57	GRIN2C	1.1367e-46	4.17475	Astros_2
58	CLU	3.50441e-46	1.36416	Astros_2
59	MT2A	5.26966e-46	2.74327	Astros_2
60	MLC1	1.69119e-43	3.98654	Astros_2
61	GPR37L1	1.27874e-42	3.44858	Astros_2
62	SDC4	3.84544e-41	4.33299	Astros_2
63	NCAN	8.04155e-40	2.41768	Astros_2
64	PAMR1	1.33704e-38	3.46838	Astros_2
65	QKI	6.22741e-38	1.0378	Astros_2
66	MTSS1L	8.03628e-38	2.2763	Astros_2
67	CABLES1	1.15467e-36	2.87575	Astros_2
68	BMPR1B	1.34577e-36	3.02802	Astros_2
69	GRAMD3	4.15004e-36	2.8093	Astros_2
70	HEPACAM	1.02243e-35	2.90693	Astros_2
71	LRP4	3.04749e-35	0.748112	Astros_2
72	ITGA7	4.79337e-34	3.11874	Astros_2
73	ERBB4	7.12076e-34	0.786568	Astros_2
74	PLPP3	8.39569e-33	2.95077	Astros_2
75	SLC7A11	2.20314e-32	3.55592	Astros_2
76	TPD52L1	2.7799e-31	2.94333	Astros_2
77	SLCO1C1	3.70439e-31	3.94446	Astros_2
78	PTPRZ1	7.70379e-31	1.61707	Astros_2
79	PARD3	1.14941e-30	2.14301	Astros_2
80	PARD3B	2.23242e-30	2.46815	Astros_2
81	LINC00982	6.37915e-30	4.53278	Astros_2
82	ADGRG1	1.09806e-29	2.93468	Astros_2
83	CKB	1.35526e-29	0.910724	Astros_2
84	MMD2	5.64465e-29	3.28601	Astros_2
85	WIF1	4.19026e-28	3.16576	Astros_2
86	MAML2	1.12529e-27	1.77125	Astros_2
87	PTN	5.17764e-27	2.08187	Astros_2
88	HTRA1	5.92228e-27	2.27162	Astros_2
89	WWOX	6.04245e-27	1.11029	Astros_2
90	GFAP	1.28497e-26	2.56453	Astros_2
91	COL16A1	2.74545e-26	2.00463	Astros_2
92	SOX9	1.10891e-25	3.27325	Astros_2
93	STON2	1.35311e-25	3.53265	Astros_2
94	LINC00499	4.3522e-25	4.15942	Astros_2
95	ALDH1L1	6.89985e-24	3.89693	Astros_2
96	CIRBP	7.45706e-24	1.16259	Astros_2
97	ACACB	1.14229e-23	3.39354	Astros_2
98	PSD2	1.17787e-23	3.07625	Astros_2
99	NTRK2	1.18155e-23	0.602864	Astros_2
0	SLC1A2	9.25242e-286	5.02108	Astros_3
1	GPC5	1.58314e-280	4.81159	Astros_3
2	ADGRV1	6.17206e-256	4.97128	Astros_3
3	SLC1A3	7.26432e-256	4.96167	Astros_3
4	NPAS3	1.10553e-221	3.05322	Astros_3
5	GPM6A	2.43174e-214	2.25796	Astros_3
6	RNF219-AS1	4.19187e-210	5.12229	Astros_3
7	DTNA	2.60677e-203	2.66656	Astros_3
8	LSAMP	8.32234e-201	1.86815	Astros_3
9	GLUL	4.21018e-196	3.7722	Astros_3
10	ZBTB20	4.43873e-193	3.31223	Astros_3
11	NTM	5.64581e-193	2.37041	Astros_3
12	COL5A3	3.81873e-188	3.93372	Astros_3
13	NKAIN3	3.34234e-185	3.97111	Astros_3
14	TNIK	9.70712e-184	2.80363	Astros_3
15	PREX2	2.5333e-183	4.25588	Astros_3
16	FGFR3	1.11733e-182	4.23894	Astros_3
17	PITPNC1	4.37651e-181	3.22062	Astros_3
18	PTGDS	4.59759e-172	3.09666	Astros_3
19	RORA	1.30548e-171	2.29076	Astros_3
20	MIR99AHG	5.77489e-163	2.13637	Astros_3
21	CADM1	4.68615e-162	2.36202	Astros_3
22	CTNNA2	4.88146e-162	2.11884	Astros_3
23	CDH20	1.23207e-160	3.25379	Astros_3
24	FBXL7	4.3037e-159	3.57218	Astros_3
25	NFIA	1.24923e-156	2.85957	Astros_3
26	SLC4A4	1.5287e-155	3.78586	Astros_3
27	RP11-436D23.1	1.06511e-154	3.00934	Astros_3
28	CST3	1.05555e-153	3.51713	Astros_3
29	NDRG2	1.05555e-153	3.28519	Astros_3
30	QKI	1.39391e-151	2.3491	Astros_3
31	MSI2	7.09137e-144	3.09177	Astros_3
32	APOE	2.51998e-141	4.06702	Astros_3
33	MACF1	2.56984e-139	2.02463	Astros_3
34	NEAT1	4.34755e-137	2.96949	Astros_3
35	NRXN1	4.62454e-137	1.57239	Astros_3
36	C1orf61	5.97237e-137	3.06848	Astros_3
37	ATP1A2	1.19947e-136	4.13809	Astros_3
38	PTPRZ1	4.72091e-134	3.0461	Astros_3
39	TRPS1	4.51772e-130	2.76103	Astros_3
40	WWOX	3.27423e-126	2.12162	Astros_3
41	RP11-384F7.2	1.17006e-124	1.88109	Astros_3
42	DLC1	2.15001e-124	2.84097	Astros_3
43	HPSE2	1.33529e-116	4.01268	Astros_3
44	RYR3	8.71752e-116	2.98384	Astros_3
45	ACSS1	4.77109e-111	3.97981	Astros_3
46	SFXN5	4.39833e-108	2.88212	Astros_3
47	PLPP3	1.90001e-103	4.09786	Astros_3
48	CTNND2	2.70104e-103	1.46196	Astros_3
49	PARD3	1.04541e-101	3.21235	Astros_3
50	LRRC16A	2.3405e-100	2.50498	Astros_3
51	ZNRF3	1.31074e-99	3.49938	Astros_3
52	PTN	2.21014e-99	3.30511	Astros_3
53	MAML2	3.71667e-98	3.03642	Astros_3
54	GJA1	4.82166e-95	4.30131	Astros_3
55	GRAMD3	7.14761e-95	3.85708	Astros_3
56	ITPR2	1.70633e-94	2.46274	Astros_3
57	CPE	3.54351e-94	1.97037	Astros_3
58	NHSL1	2.32146e-93	4.46039	Astros_3
59	PON2	9.20873e-93	4.21516	Astros_3
60	BMPR1B	1.45644e-92	3.98263	Astros_3
61	PHLPP1	3.11484e-92	2.32629	Astros_3
62	PPP2R2B	3.16982e-92	1.43401	Astros_3
63	SPARCL1	1.42224e-89	1.75488	Astros_3
64	PARD3B	5.0034e-89	3.57966	Astros_3
65	ATP1B2	1.31139e-88	3.2281	Astros_3
66	TTYH1	1.69207e-88	2.78203	Astros_3
67	CLU	4.10757e-87	1.97296	Astros_3
68	AQP4	1.80837e-86	4.46399	Astros_3
69	AHCYL2	2.14118e-86	2.66057	Astros_3
70	PCDH9	3.8499e-86	1.15715	Astros_3
71	MT2A	7.13361e-86	3.59489	Astros_3
72	ZNF98	1.74354e-85	4.447	Astros_3
73	ERBB4	3.94653e-85	1.85717	Astros_3
74	GLIS3	7.35376e-85	3.09317	Astros_3
75	ADD3	4.09891e-79	2.31831	Astros_3
76	CACNB2	3.72147e-78	1.665	Astros_3
77	HIF3A	4.48141e-78	4.00516	Astros_3
78	PAMR1	2.60898e-76	4.01885	Astros_3
79	GABRB1	8.83529e-76	1.63924	Astros_3
80	SLCO1C1	3.34519e-75	4.76457	Astros_3
81	DOCK4	5.10285e-75	1.55249	Astros_3
82	NTRK2	1.62182e-73	1.26064	Astros_3
83	SASH1	4.02434e-73	2.72472	Astros_3
84	SOX5	1.63868e-72	1.82835	Astros_3
85	PRKG1	1.83924e-72	1.88212	Astros_3
86	LIFR	2.14568e-72	3.06671	Astros_3
87	APC	6.8098e-72	2.33952	Astros_3
88	SLC7A11	7.74692e-72	4.38406	Astros_3
89	ABLIM1	9.58801e-72	1.99347	Astros_3
90	ARHGAP24	1.10041e-71	3.34778	Astros_3
91	FMN2	2.6393e-71	1.46342	Astros_3
92	KANK1	1.71786e-70	3.13331	Astros_3
93	F3	2.89216e-70	4.08331	Astros_3
94	SOX6	2.14997e-67	2.13193	Astros_3
95	SLC25A18	3.59335e-67	3.68999	Astros_3
96	FHIT	9.28565e-67	1.63728	Astros_3
97	LRP4	1.14089e-66	1.31697	Astros_3
98	LRIG1	3.04785e-66	4.05729	Astros_3
99	MGST1	3.07101e-66	2.22086	Astros_3
0	CLDN5	6.98476e-47	10.1895	Endo
1	B2M	2.90062e-43	5.5156	Endo
2	FLT1	9.39912e-36	7.67118	Endo
3	EPAS1	1.58302e-35	6.97264	Endo
4	DLC1	8.96688e-30	3.22205	Endo
5	RGS5	4.61544e-29	5.74409	Endo
6	MT2A	4.23971e-28	4.50387	Endo
7	IGFBP7	4.71869e-26	5.9689	Endo
8	NEAT1	3.82713e-25	2.88337	Endo
9	BSG	2.64497e-24	3.19753	Endo
10	EBF1	3.77819e-24	7.6182	Endo
11	RBMS3	5.85565e-24	3.09615	Endo
12	ATP10A	1.86446e-23	6.72104	Endo
13	DUSP1	3.57855e-23	4.86502	Endo
14	IFITM3	1.04526e-22	6.35138	Endo
15	IFI27	3.00082e-22	8.11393	Endo
16	ATP1A2	5.08771e-22	4.15873	Endo
17	PTPRG	7.92929e-22	1.68051	Endo
18	A2M	1.40456e-21	6.06044	Endo
19	COBLL1	1.64135e-20	4.77104	Endo
20	ITM2A	1.0649e-19	6.18094	Endo
21	ABCB1	9.4029e-19	5.29382	Endo
22	LHFP	1.77892e-18	2.93568	Endo
23	ARHGAP29	4.39771e-18	4.32567	Endo
24	HLA-E	1.53696e-17	6.68257	Endo
25	EPS8	4.23868e-17	4.52857	Endo
26	ITIH5	1.06764e-15	7.44401	Endo
27	HLA-B	1.20957e-15	5.35013	Endo
28	FN1	2.29593e-15	4.51471	Endo
29	TMSB4X	3.33379e-14	1.56187	Endo
30	ADIRF	4.34747e-14	6.40593	Endo
31	NDUFA4L2	1.6752e-13	6.42075	Endo
32	PTMA	1.6752e-13	2.08318	Endo
33	MECOM	2.04888e-13	4.17707	Endo
34	SPARC	5.6073e-13	5.07872	Endo
35	HIGD1B	6.57888e-13	7.00162	Endo
36	TIMP3	1.11035e-12	3.26735	Endo
37	TMSB10	3.17757e-12	1.93979	Endo
38	ADGRF5	3.71225e-12	5.05825	Endo
39	APOLD1	8.61626e-12	5.16114	Endo
40	HSPA1A	1.38881e-11	3.7757	Endo
41	SLC7A5	2.20634e-11	4.0429	Endo
42	EGFL7	5.97957e-11	3.44821	Endo
43	LEF1	6.27491e-11	7.75941	Endo
44	SLC6A12	6.45541e-11	7.63831	Endo
45	MFSD2A	7.36905e-11	6.56979	Endo
46	H3F3B	8.16179e-11	2.65871	Endo
47	THSD4	9.19469e-11	3.82099	Endo
48	COLEC12	1.21956e-10	5.52096	Endo
49	ABCG2	1.31294e-10	6.89936	Endo
50	CALD1	1.75135e-10	3.03859	Endo
51	SLC7A1	2.23941e-10	3.65459	Endo
52	VWF	2.48503e-10	5.5174	Endo
53	HES4	4.52421e-10	3.1193	Endo
54	UBC	5.76352e-10	2.23416	Endo
55	LAMA2	6.34844e-10	2.58611	Endo
56	GPCPD1	6.77549e-10	3.7291	Endo
57	EEF1A1	8.66422e-10	2.51379	Endo
58	ID1	1.067e-09	6.63001	Endo
59	HLA-A	2.58243e-09	3.81348	Endo
60	STOM	2.59879e-09	5.06081	Endo
61	ITGA6	5.89379e-09	4.77299	Endo
62	PARD3	7.71909e-09	2.70496	Endo
63	VIM	8.29355e-09	5.61486	Endo
64	SRGN	1.17042e-08	6.12841	Endo
65	NOTCH3	2.1832e-08	7.13219	Endo
66	ACTB	2.84674e-08	1.25283	Endo
67	HLA-C	3.95371e-08	4.56741	Endo
68	SLC12A7	5.08781e-08	6.6466	Endo
69	PDGFRB	5.31099e-08	4.20818	Endo
70	ENG	5.71674e-08	5.18354	Endo
71	PTN	6.22821e-08	2.60799	Endo
72	LGALS1	6.3161e-08	2.90673	Endo
73	UTRN	6.61232e-08	2.63616	Endo
74	SLC2A1	1.095e-07	5.27933	Endo
75	MYL12A	1.16868e-07	5.54908	Endo
76	KLF2	1.24362e-07	6.31942	Endo
77	PODXL	1.27049e-07	4.84299	Endo
78	IFI44L	1.45919e-07	6.72723	Endo
79	SLC38A11	1.93534e-07	3.53541	Endo
80	DCN	2.07042e-07	5.70864	Endo
81	ZBTB20	3.26284e-07	1.58944	Endo
82	ID3	4.66888e-07	5.71071	Endo
83	ELOVL7	5.01798e-07	3.65794	Endo
84	WWTR1	7.06677e-07	3.95865	Endo
85	TJP1	1.09151e-06	1.59429	Endo
86	CGNL1	1.63725e-06	5.33437	Endo
87	TNS1	2.16744e-06	4.63936	Endo
88	ITGA1	2.58825e-06	4.80274	Endo
89	PTEN	3.65986e-06	1.92909	Endo
90	IFI6	3.67473e-06	3.41396	Endo
91	BST2	4.67808e-06	6.42717	Endo
92	ST6GALNAC3	5.20071e-06	2.52695	Endo
93	SLC30A10	5.66253e-06	3.76973	Endo
94	FLI1	6.28446e-06	5.86705	Endo
95	PRKCH	6.28446e-06	4.83046	Endo
96	SLC9A3R2	8.7824e-06	3.97223	Endo
97	ERG	9.80973e-06	4.46308	Endo
98	PTRF	1.36368e-05	5.79513	Endo
99	GGT5	1.41643e-05	7.40368	Endo
0	TSHZ2	8.5039e-191	4.46484	Ex_1_L5_6
1	ASIC2	4.69276e-184	3.25144	Ex_1_L5_6
2	HTR2C	1.9973e-171	6.50191	Ex_1_L5_6
3	ZNF385D	3.0842e-160	3.54574	Ex_1_L5_6
4	HS3ST4	1.32989e-149	3.35428	Ex_1_L5_6
5	KIAA1456	8.95696e-137	3.22622	Ex_1_L5_6
6	ITGA8	1.15465e-136	4.87684	Ex_1_L5_6
7	OLFM3	7.69781e-123	2.42533	Ex_1_L5_6
8	TLE4	1.08074e-122	3.1222	Ex_1_L5_6
9	IFNG-AS1	7.90567e-115	6.30028	Ex_1_L5_6
10	TRHDE	1.35749e-102	2.61334	Ex_1_L5_6
11	TOX	3.06902e-102	2.51204	Ex_1_L5_6
12	PRR16	1.67258e-99	2.79676	Ex_1_L5_6
13	LUZP2	3.26768e-99	2.74949	Ex_1_L5_6
14	DAB1	3.76281e-96	2.03637	Ex_1_L5_6
15	KCNT2	4.44792e-96	2.42823	Ex_1_L5_6
16	GRM8	5.64354e-95	2.7289	Ex_1_L5_6
17	RP4-678D15.1	7.92719e-95	3.96004	Ex_1_L5_6
18	ALCAM	1.36125e-92	2.36999	Ex_1_L5_6
19	GRIP1	1.8791e-91	2.1767	Ex_1_L5_6
20	VWC2L	9.47748e-90	3.03328	Ex_1_L5_6
21	CDH6	7.12263e-89	3.87946	Ex_1_L5_6
22	CHRM2	1.02092e-88	3.60869	Ex_1_L5_6
23	CRYM	4.73349e-87	2.91344	Ex_1_L5_6
24	LRP1B	7.677e-87	1.67888	Ex_1_L5_6
25	NLGN1	4.19717e-86	1.65095	Ex_1_L5_6
26	RP11-420N3.2	2.0394e-85	3.04244	Ex_1_L5_6
27	TLL1	4.80302e-85	3.73189	Ex_1_L5_6
28	ADCY2	2.09876e-83	1.75903	Ex_1_L5_6
29	LHFPL3	1.06329e-82	2.24193	Ex_1_L5_6
30	RYR2	2.30416e-82	1.68125	Ex_1_L5_6
31	PCP4	1.51037e-79	2.77	Ex_1_L5_6
32	DCC	2.45543e-79	2.01285	Ex_1_L5_6
33	ETV1	2.6594e-79	2.8319	Ex_1_L5_6
34	ZNF385B	3.71037e-79	1.77008	Ex_1_L5_6
35	KCTD8	4.8774e-79	2.36259	Ex_1_L5_6
36	NXPH2	6.26987e-79	4.33675	Ex_1_L5_6
37	TMEM155	3.77697e-78	3.0517	Ex_1_L5_6
38	DCLK1	4.5822e-78	1.51469	Ex_1_L5_6
39	CHN2	1.12811e-77	2.54278	Ex_1_L5_6
40	MYRIP	2.82276e-76	1.98281	Ex_1_L5_6
41	SLC24A2	8.17696e-75	1.59717	Ex_1_L5_6
42	PCDH11Y	8.76317e-74	2.34499	Ex_1_L5_6
43	FGFR1	2.17392e-73	3.32765	Ex_1_L5_6
44	DOCK4	2.50702e-73	1.66158	Ex_1_L5_6
45	DIRAS2	2.19862e-72	2.3611	Ex_1_L5_6
46	MDGA2	2.58992e-72	1.53898	Ex_1_L5_6
47	MGAT4C	3.64501e-72	1.6567	Ex_1_L5_6
48	FOXP2	1.12192e-71	2.24898	Ex_1_L5_6
49	SNTG1	8.39509e-71	1.58017	Ex_1_L5_6
50	CAMK2D	1.39176e-70	1.80747	Ex_1_L5_6
51	DLC1	1.19105e-69	1.79545	Ex_1_L5_6
52	LINC00937	9.934e-69	2.76893	Ex_1_L5_6
53	COL12A1	1.3679e-68	3.35259	Ex_1_L5_6
54	RANBP17	3.58676e-66	2.36204	Ex_1_L5_6
55	BCL11B	3.72232e-65	2.60604	Ex_1_L5_6
56	SORCS2	4.0312e-65	2.83693	Ex_1_L5_6
57	CHSY3	5.01088e-65	1.60875	Ex_1_L5_6
58	NKAIN2	7.04334e-65	1.53108	Ex_1_L5_6
59	STRBP	8.84188e-65	1.55322	Ex_1_L5_6
60	EML6	2.38209e-64	1.77685	Ex_1_L5_6
61	SDK1	4.05482e-64	1.96096	Ex_1_L5_6
62	ROBO3	9.33495e-63	4.09157	Ex_1_L5_6
63	KIAA1217	5.4046e-62	1.69301	Ex_1_L5_6
64	SEMA3E	5.55187e-61	3.50798	Ex_1_L5_6
65	MAPK10	5.9239e-61	1.36222	Ex_1_L5_6
66	MLLT4	6.45428e-61	1.95645	Ex_1_L5_6
67	CDH18	6.65155e-61	1.54471	Ex_1_L5_6
68	DPP10	9.97704e-61	1.60413	Ex_1_L5_6
69	SPOCK1	1.52618e-60	1.5423	Ex_1_L5_6
70	CPNE4	1.77485e-60	1.95333	Ex_1_L5_6
71	RP11-586K2.1	3.94059e-60	2.00352	Ex_1_L5_6
72	ERC2	7.27066e-59	1.39088	Ex_1_L5_6
73	NRXN1	2.37211e-58	1.23194	Ex_1_L5_6
74	CD36	4.32346e-58	4.82545	Ex_1_L5_6
75	LINGO2	5.00532e-58	1.54211	Ex_1_L5_6
76	ZNF385D-AS2	7.63592e-58	4.64659	Ex_1_L5_6
77	MEG3	6.98987e-57	1.26123	Ex_1_L5_6
78	GRM3	1.83599e-56	1.69712	Ex_1_L5_6
79	GHR	2.10792e-56	2.7337	Ex_1_L5_6
80	CDH13	3.53408e-56	1.66916	Ex_1_L5_6
81	SEMA5B	2.05125e-55	3.1901	Ex_1_L5_6
82	CSMD3	4.31797e-55	1.3409	Ex_1_L5_6
83	RORA	9.73908e-55	1.39403	Ex_1_L5_6
84	KCNB2	1.02085e-54	1.68721	Ex_1_L5_6
85	DIP2A	1.4736e-54	2.28642	Ex_1_L5_6
86	DSCAM	3.47043e-54	1.35457	Ex_1_L5_6
87	CDH11	3.90815e-54	2.1746	Ex_1_L5_6
88	XKR6	1.52227e-53	1.50075	Ex_1_L5_6
89	LRRTM3	2.00653e-53	1.3713	Ex_1_L5_6
90	CNTN4	4.46024e-53	1.43967	Ex_1_L5_6
91	GRIN3A	6.7677e-53	2.35575	Ex_1_L5_6
92	ERC1	2.62621e-52	1.48648	Ex_1_L5_6
93	DPY19L1	2.90571e-52	2.29204	Ex_1_L5_6
94	GALNT13	1.22393e-51	1.55338	Ex_1_L5_6
95	CLSTN2	5.77999e-51	1.53462	Ex_1_L5_6
96	TSHZ3	6.49656e-51	2.36622	Ex_1_L5_6
97	RALGPS2	5.63934e-50	2.34068	Ex_1_L5_6
98	CDH8	1.24645e-49	1.64131	Ex_1_L5_6
99	CADPS	1.25919e-48	1.29572	Ex_1_L5_6
0	MAP1B	0	3.27267	Ex_2_L5
30	NAPB	0	2.69168	Ex_2_L5
29	UCHL1	0	2.43747	Ex_2_L5
28	RTN1	0	2.03895	Ex_2_L5
27	TMSB10	0	2.87527	Ex_2_L5
26	ATP1B1	0	2.39241	Ex_2_L5
25	PEBP1	0	2.58138	Ex_2_L5
23	RTN3	0	2.19996	Ex_2_L5
22	DYNLL1	0	2.69417	Ex_2_L5
21	ACTB	0	2.46448	Ex_2_L5
20	ARPP19	0	2.67128	Ex_2_L5
19	THY1	0	2.73862	Ex_2_L5
18	FTH1	0	2.4911	Ex_2_L5
17	RGS4	0	2.95797	Ex_2_L5
16	TMSB4X	0	2.63779	Ex_2_L5
24	NGFRAP1	0	2.50077	Ex_2_L5
14	ENC1	0	2.75623	Ex_2_L5
13	GAPDH	0	2.78209	Ex_2_L5
12	YWHAG	0	2.69804	Ex_2_L5
11	HSP90AA1	0	2.9402	Ex_2_L5
10	NRGN	0	2.81667	Ex_2_L5
9	STMN2	0	3.16015	Ex_2_L5
8	NEFL	0	3.75978	Ex_2_L5
7	CHN1	0	2.68653	Ex_2_L5
15	SEPW1	0	2.72398	Ex_2_L5
6	TUBA1B	0	3.07863	Ex_2_L5
5	CALM3	0	2.92047	Ex_2_L5
4	YWHAH	0	3.08932	Ex_2_L5
3	CALM1	0	2.88446	Ex_2_L5
2	VSNL1	0	3.12505	Ex_2_L5
1	SNAP25	0	2.73189	Ex_2_L5
31	STMN1	2.0153e-306	2.47073	Ex_2_L5
32	BEX1	7.55388e-304	2.71503	Ex_2_L5
33	PKM	1.8916e-303	2.50805	Ex_2_L5
34	CFL1	2.8977e-302	2.70152	Ex_2_L5
35	TUBB2A	4.41103e-299	3.16055	Ex_2_L5
36	LINC00657	4.66391e-298	2.38651	Ex_2_L5
37	RAB3A	7.21592e-297	2.88676	Ex_2_L5
38	ALDOA	2.14e-295	2.71621	Ex_2_L5
39	NEFM	3.64069e-295	4.10243	Ex_2_L5
40	DPYSL2	1.33159e-293	2.17137	Ex_2_L5
41	RTN4	2.77737e-289	2.10079	Ex_2_L5
42	EIF4A2	4.20209e-289	2.16611	Ex_2_L5
43	C14orf2	4.42307e-287	2.67774	Ex_2_L5
44	CKB	1.70379e-285	2.22992	Ex_2_L5
45	YWHAB	7.36036e-282	2.57413	Ex_2_L5
46	ATP6V1B2	4.19773e-279	2.51814	Ex_2_L5
47	HSP90AB1	4.35346e-279	2.28729	Ex_2_L5
48	TPI1	5.93719e-274	2.76679	Ex_2_L5
49	UQCRH	2.78502e-273	2.64328	Ex_2_L5
50	OLFM1	3.59103e-273	2.3327	Ex_2_L5
51	ENO2	5.88247e-270	2.23794	Ex_2_L5
52	SNCG	1.09016e-267	3.54682	Ex_2_L5
53	CLU	6.02173e-267	2.46013	Ex_2_L5
54	SKP1	1.23923e-266	2.48405	Ex_2_L5
55	LMO4	3.035e-265	2.39771	Ex_2_L5
56	GAP43	3.58177e-265	2.43644	Ex_2_L5
57	BASP1	8.8851e-264	1.99705	Ex_2_L5
58	PPIA	1.29296e-258	2.39333	Ex_2_L5
59	RAB6B	8.68094e-256	2.60199	Ex_2_L5
60	PCSK1N	6.88052e-254	2.42267	Ex_2_L5
61	ACTG1	8.2426e-254	2.29767	Ex_2_L5
62	SNCB	6.43422e-251	2.38703	Ex_2_L5
63	PCMT1	2.67412e-248	2.7033	Ex_2_L5
64	HINT1	3.05116e-247	2.70508	Ex_2_L5
65	SOD1	8.70462e-247	2.84022	Ex_2_L5
66	PRNP	2.16511e-244	2.05883	Ex_2_L5
67	SYP	4.94726e-243	2.06779	Ex_2_L5
68	SARAF	1.7745e-242	2.29763	Ex_2_L5
69	YWHAZ	1.11542e-238	2.10955	Ex_2_L5
70	FAIM2	1.68852e-238	2.15632	Ex_2_L5
71	TAGLN3	1.89649e-238	2.43249	Ex_2_L5
72	CREG2	3.58202e-238	2.65559	Ex_2_L5
73	CLSTN1	1.5493e-236	1.98762	Ex_2_L5
74	TSPYL1	2.828e-235	2.20936	Ex_2_L5
75	GNG3	1.00518e-230	2.77713	Ex_2_L5
76	SULT4A1	8.11586e-229	2.32504	Ex_2_L5
77	MLLT11	2.06791e-228	2.71704	Ex_2_L5
78	PGAM1	1.98755e-227	2.50149	Ex_2_L5
79	ATP1A1	6.22768e-226	2.23736	Ex_2_L5
80	LYNX1	1.28838e-224	2.68227	Ex_2_L5
81	NDUFA4	1.3181e-224	2.43015	Ex_2_L5
82	CCDC85B	3.94319e-220	2.37573	Ex_2_L5
83	SLC17A7	5.09797e-220	2.07523	Ex_2_L5
84	KLC1	1.93631e-219	2.16452	Ex_2_L5
85	GHITM	4.14698e-216	2.73682	Ex_2_L5
86	UQCR10	7.19373e-216	2.4761	Ex_2_L5
87	NDRG4	5.54602e-215	1.9225	Ex_2_L5
88	PJA2	2.71607e-214	1.98156	Ex_2_L5
89	SNCA	5.16089e-213	2.16456	Ex_2_L5
90	SCG5	1.69345e-212	2.47856	Ex_2_L5
91	PREPL	1.03048e-210	1.77677	Ex_2_L5
92	BNIP3	3.80329e-210	2.73803	Ex_2_L5
93	CEND1	2.74651e-209	2.28156	Ex_2_L5
94	ATP6V0E2	1.80978e-208	2.38403	Ex_2_L5
95	NCDN	3.6028e-206	2.1987	Ex_2_L5
96	NDFIP1	3.55766e-205	1.86792	Ex_2_L5
97	SRP14	7.51021e-205	2.43056	Ex_2_L5
98	PSAP	1.1349e-204	1.91242	Ex_2_L5
99	SYT4	2.9896e-204	2.64954	Ex_2_L5
0	CHN1	0	1.75786	Ex_3_L4_5
54	HPCA	0	2.01805	Ex_3_L4_5
53	PRNP	0	1.1499	Ex_3_L4_5
52	ENO2	0	1.11922	Ex_3_L4_5
51	STXBP1	0	1.15462	Ex_3_L4_5
50	PJA2	0	1.16602	Ex_3_L4_5
48	PEBP1	0	1.18353	Ex_3_L4_5
47	KLC1	0	1.22293	Ex_3_L4_5
46	CAMK2A	0	1.18597	Ex_3_L4_5
45	PDP1	0	1.50923	Ex_3_L4_5
44	PRKAR1B	0	1.33871	Ex_3_L4_5
43	GAPDH	0	1.17609	Ex_3_L4_5
42	SYN1	0	1.57661	Ex_3_L4_5
41	ALDOA	0	1.27014	Ex_3_L4_5
40	RTN1	0	1.0773	Ex_3_L4_5
39	NAPB	0	1.2973	Ex_3_L4_5
55	SV2B	0	1.24895	Ex_3_L4_5
38	YWHAB	0	1.31477	Ex_3_L4_5
56	BEX1	0	1.27494	Ex_3_L4_5
58	TOLLIP	0	1.38819	Ex_3_L4_5
73	FXYD7	0	1.48957	Ex_3_L4_5
72	NPTN	0	1.10531	Ex_3_L4_5
71	NGFRAP1	0	1.09706	Ex_3_L4_5
70	PPP3CA	0	1.06776	Ex_3_L4_5
69	SYP	0	1.07426	Ex_3_L4_5
68	NEFL	0	1.28552	Ex_3_L4_5
67	EEF1A2	0	1.46518	Ex_3_L4_5
66	SULT4A1	0	1.30825	Ex_3_L4_5
65	PPP2R1A	0	1.41522	Ex_3_L4_5
64	RP11-115D19.1	0	1.70352	Ex_3_L4_5
63	CLSTN1	0	1.09927	Ex_3_L4_5
62	UCHL1	0	1.09158	Ex_3_L4_5
61	ATP6V1B2	0	1.24271	Ex_3_L4_5
60	RTN3	0	1.02776	Ex_3_L4_5
59	RORB	0	1.74046	Ex_3_L4_5
57	PREPL	0	1.09422	Ex_3_L4_5
37	YWHAZ	0	1.21232	Ex_3_L4_5
49	EIF4A2	0	1.14302	Ex_3_L4_5
35	TUBB4A	0	1.73194	Ex_3_L4_5
15	VSNL1	0	1.35502	Ex_3_L4_5
14	LMO4	0	1.46936	Ex_3_L4_5
13	STMN1	0	1.45542	Ex_3_L4_5
12	CALM1	0	1.25378	Ex_3_L4_5
11	YWHAG	0	1.38165	Ex_3_L4_5
10	PPIA	0	1.53849	Ex_3_L4_5
9	ARPP19	0	1.42952	Ex_3_L4_5
8	NUAK1	0	1.58467	Ex_3_L4_5
7	OLFM1	0	1.53928	Ex_3_L4_5
36	MAP1B	0	1.10664	Ex_3_L4_5
5	PHYHIP	0	1.74916	Ex_3_L4_5
4	SNCB	0	1.79973	Ex_3_L4_5
3	SNAP25	0	1.35917	Ex_3_L4_5
2	SLC17A7	0	1.91712	Ex_3_L4_5
1	NRGN	0	1.94963	Ex_3_L4_5
16	RGS4	0	1.43601	Ex_3_L4_5
17	YWHAH	0	1.34398	Ex_3_L4_5
6	TUBA1B	0	1.52796	Ex_3_L4_5
19	CALM3	0	1.28452	Ex_3_L4_5
34	TAGLN3	0	1.36955	Ex_3_L4_5
33	GDI1	0	1.30029	Ex_3_L4_5
32	NDRG4	0	1.24842	Ex_3_L4_5
31	THY1	0	1.29947	Ex_3_L4_5
30	FAIM2	0	1.31244	Ex_3_L4_5
29	ACTB	0	1.23352	Ex_3_L4_5
27	SNCA	0	1.34484	Ex_3_L4_5
28	PIK3R1	0	1.27592	Ex_3_L4_5
25	ENC1	0	1.3993	Ex_3_L4_5
18	TSPYL1	0	1.41297	Ex_3_L4_5
24	HSP90AB1	0	1.29939	Ex_3_L4_5
23	NCDN	0	1.42349	Ex_3_L4_5
22	CFL1	0	1.41661	Ex_3_L4_5
21	TMSB10	0	1.49056	Ex_3_L4_5
20	BASP1	0	1.24262	Ex_3_L4_5
26	SYT1	0	1.10069	Ex_3_L4_5
74	CCDC85B	4.9386e-304	1.27908	Ex_3_L4_5
75	C1orf115	1.07444e-301	1.64555	Ex_3_L4_5
76	ZBTB18	1.36886e-300	1.30689	Ex_3_L4_5
77	TSPAN7	1.87438e-300	1.14537	Ex_3_L4_5
78	CCK	8.43274e-297	1.28007	Ex_3_L4_5
79	CABP1	1.89742e-294	1.08727	Ex_3_L4_5
80	SLC39A10	4.05219e-293	1.15457	Ex_3_L4_5
81	ACTG1	4.21256e-291	1.05236	Ex_3_L4_5
82	RAB3A	8.24521e-291	1.2886	Ex_3_L4_5
83	SEPW1	8.91637e-290	1.03017	Ex_3_L4_5
84	LINC00657	9.52956e-290	1.02795	Ex_3_L4_5
85	SERINC3	2.41352e-289	1.32982	Ex_3_L4_5
86	DYNLL1	1.00232e-288	1.11115	Ex_3_L4_5
87	TPI1	1.00232e-288	1.21765	Ex_3_L4_5
88	ATP1A1	9.15167e-288	1.08854	Ex_3_L4_5
89	IDS	5.73145e-286	0.946444	Ex_3_L4_5
90	CEND1	6.00377e-286	1.20608	Ex_3_L4_5
91	STMN2	2.46666e-284	1.15257	Ex_3_L4_5
92	DIRAS2	3.61828e-283	1.41616	Ex_3_L4_5
93	ATP2B2	1.29846e-282	1.04754	Ex_3_L4_5
94	MORF4L1	3.61474e-282	1.07193	Ex_3_L4_5
95	CAMK2N1	5.75603e-282	1.01046	Ex_3_L4_5
96	DNM1	2.83809e-280	0.999059	Ex_3_L4_5
97	JUND	8.52241e-280	1.23771	Ex_3_L4_5
98	DYNLL2	4.07768e-276	1.23108	Ex_3_L4_5
99	CADPS2	1.40275e-275	1.17786	Ex_3_L4_5
0	KCNIP4	9.95332e-162	2.76684	Ex_4_L6
1	ZNF804B	3.33983e-149	3.50482	Ex_4_L6
2	RGS12	2.08593e-141	3.80252	Ex_4_L6
3	SORBS2	2.52953e-135	3.04139	Ex_4_L6
4	ERC2	1.09662e-130	2.35722	Ex_4_L6
5	LSAMP	2.80048e-126	1.78724	Ex_4_L6
6	KCTD16	3.11177e-123	2.49389	Ex_4_L6
7	RP11-384F7.2	9.68337e-118	2.32961	Ex_4_L6
8	SOX5	1.10808e-117	2.66839	Ex_4_L6
9	CADPS	2.85233e-115	2.17428	Ex_4_L6
10	NTNG2	9.28541e-113	4.15079	Ex_4_L6
11	TMEM132D	1.15611e-111	2.38398	Ex_4_L6
12	CDH12	1.21467e-106	2.39466	Ex_4_L6
13	FRAS1	2.7895e-106	2.8362	Ex_4_L6
14	PDZRN4	3.38865e-106	2.89169	Ex_4_L6
15	PDE1A	5.54196e-106	2.39706	Ex_4_L6
16	CADPS2	1.27568e-104	2.50579	Ex_4_L6
17	HS3ST4	1.44417e-103	2.73044	Ex_4_L6
18	CUX1	8.94097e-103	2.81723	Ex_4_L6
19	NRG1	1.00645e-101	2.53254	Ex_4_L6
20	SYNPR	1.47181e-95	2.74535	Ex_4_L6
21	CLSTN2	1.52943e-92	2.26872	Ex_4_L6
22	SEMA6D	4.01291e-85	2.40565	Ex_4_L6
23	MGAT5	4.11066e-84	2.36814	Ex_4_L6
24	UNC5C	5.40558e-83	2.09798	Ex_4_L6
25	CPNE4	7.21521e-82	2.39473	Ex_4_L6
26	NWD2	1.65398e-80	2.97305	Ex_4_L6
27	TENM4	5.5333e-78	2.05127	Ex_4_L6
28	RP11-586K2.1	5.5333e-78	2.58019	Ex_4_L6
29	SATB2	8.75998e-78	2.034	Ex_4_L6
30	RIMS2	8.33942e-77	1.64716	Ex_4_L6
31	THEMIS	2.82286e-74	4.26892	Ex_4_L6
32	INPP4B	5.48918e-73	1.98299	Ex_4_L6
33	SPOCK1	6.56014e-73	1.76828	Ex_4_L6
34	CACNA1E	5.09167e-72	2.05989	Ex_4_L6
35	MMP16	1.59625e-71	1.77014	Ex_4_L6
36	GNG2	2.81025e-71	2.47704	Ex_4_L6
37	ARAP2	7.38702e-70	1.87075	Ex_4_L6
38	DLG2	2.18205e-68	1.24792	Ex_4_L6
39	DGKI	2.5506e-68	1.6707	Ex_4_L6
40	SYT1	3.26278e-68	1.27177	Ex_4_L6
41	PCDH9	6.43708e-68	1.24267	Ex_4_L6
42	RBFOX1	1.01447e-67	1.50716	Ex_4_L6
43	GALNT14	3.42152e-67	3.54672	Ex_4_L6
44	MCTP2	5.71412e-66	5.06409	Ex_4_L6
45	NR4A2	8.51391e-66	4.35756	Ex_4_L6
46	UNC5D	2.02478e-65	1.69917	Ex_4_L6
47	MAGI3	3.61727e-65	2.08932	Ex_4_L6
48	TENM3	2.73681e-63	1.97511	Ex_4_L6
49	DACH1	4.70243e-63	2.81534	Ex_4_L6
50	AK5	2.06803e-61	1.54709	Ex_4_L6
51	ZNF804A	3.89683e-61	1.96065	Ex_4_L6
52	ENOX1	1.75102e-60	1.59307	Ex_4_L6
53	RP11-739G5.1	6.71288e-60	3.74166	Ex_4_L6
54	PLEKHA5	7.59954e-60	1.50853	Ex_4_L6
55	TRHDE	2.71271e-59	2.01786	Ex_4_L6
56	CSMD1	7.56645e-59	1.42409	Ex_4_L6
57	POSTN	2.58455e-58	5.30314	Ex_4_L6
58	CA10	6.19651e-58	1.76317	Ex_4_L6
59	CSGALNACT1	1.04284e-57	1.96767	Ex_4_L6
60	IQCJ-SCHIP1	1.33106e-57	1.64998	Ex_4_L6
61	PCDH9-AS2	1.05401e-55	1.76073	Ex_4_L6
62	HPSE2	1.11931e-55	2.39122	Ex_4_L6
63	ITGB8	4.18068e-55	2.92183	Ex_4_L6
64	SORCS3	1.73722e-53	1.78407	Ex_4_L6
65	RALYL	9.85859e-53	1.62536	Ex_4_L6
66	PLD5	1.14845e-52	2.32732	Ex_4_L6
67	LSAMP-AS1	9.07103e-52	1.90035	Ex_4_L6
68	PCSK2	1.20416e-51	1.75581	Ex_4_L6
69	PPFIBP1	3.06368e-51	1.81135	Ex_4_L6
70	ZNF385B	4.07151e-51	1.48052	Ex_4_L6
71	KCNMB2-AS1	1.74289e-50	1.83482	Ex_4_L6
72	DSCAML1	9.20065e-50	1.86463	Ex_4_L6
73	CHSY3	1.24072e-49	1.4488	Ex_4_L6
74	SEZ6L	6.46405e-49	1.66502	Ex_4_L6
75	KALRN	1.85362e-48	1.33245	Ex_4_L6
76	TRPC5	9.96485e-48	2.68483	Ex_4_L6
77	GNB4	1.04464e-47	2.97509	Ex_4_L6
78	CTD-2537O9.1	1.04464e-47	1.47046	Ex_4_L6
79	CNTN4	2.06491e-47	1.40313	Ex_4_L6
80	CDH2	2.34469e-46	1.43333	Ex_4_L6
81	MAP2K1	3.58274e-46	1.5272	Ex_4_L6
82	LARGE	2.78318e-44	1.37094	Ex_4_L6
83	KCNQ3	1.00171e-43	1.31356	Ex_4_L6
84	NBEA	1.08686e-43	1.19487	Ex_4_L6
85	CTNNA3	2.36321e-43	1.38811	Ex_4_L6
86	TANC2	1.09495e-42	1.29028	Ex_4_L6
87	SETBP1	2.22909e-42	1.51559	Ex_4_L6
88	NPY1R	3.41748e-42	2.65846	Ex_4_L6
89	RXFP1	5.262e-42	1.85159	Ex_4_L6
90	PLXDC2	1.57443e-41	1.4349	Ex_4_L6
91	RIT2	2.15354e-41	1.93878	Ex_4_L6
92	NELL2	4.09342e-41	1.31334	Ex_4_L6
93	CPNE5	1.12416e-40	2.24797	Ex_4_L6
94	SORBS1	2.0326e-40	1.31709	Ex_4_L6
95	SFMBT2	2.51189e-40	1.91818	Ex_4_L6
96	AFF3	2.82648e-40	1.30255	Ex_4_L6
97	FRMD4A	6.38054e-40	1.18791	Ex_4_L6
98	CACNA1C	8.29732e-40	1.26047	Ex_4_L6
99	SGCZ	1.44884e-39	1.31296	Ex_4_L6
0	SNAP25	0	1.93664	Ex_5_L5
1	CHN1	0	2.1357	Ex_5_L5
2	CALM1	1.55087e-305	2.03402	Ex_5_L5
3	MAP1B	5.97353e-305	2.24862	Ex_5_L5
4	NRGN	5.68254e-263	2.17175	Ex_5_L5
5	ATP1B1	2.46655e-154	1.62369	Ex_5_L5
6	VSNL1	2.12508e-146	1.89004	Ex_5_L5
7	CALM3	6.489e-119	1.87301	Ex_5_L5
8	ENC1	5.17662e-109	1.80522	Ex_5_L5
9	YWHAH	1.14968e-107	1.86908	Ex_5_L5
10	TUBA1B	1.4888e-104	1.90974	Ex_5_L5
11	RTN1	3.5425e-75	1.12944	Ex_5_L5
12	RTN4	5.32658e-75	1.20213	Ex_5_L5
13	ARPP19	2.76571e-74	1.69932	Ex_5_L5
14	ACTB	7.19394e-73	1.3887	Ex_5_L5
15	RTN3	1.25546e-72	1.24773	Ex_5_L5
16	YWHAG	8.38022e-67	1.7203	Ex_5_L5
17	TMSB4X	5.5292e-64	1.36159	Ex_5_L5
18	HSP90AA1	1.06374e-62	1.65294	Ex_5_L5
19	GAPDH	9.9292e-58	1.50142	Ex_5_L5
20	TMSB10	4.36376e-56	1.76222	Ex_5_L5
21	FTH1	4.95615e-52	1.14386	Ex_5_L5
22	STMN1	1.62669e-50	1.57286	Ex_5_L5
23	EIF4A2	1.48405e-44	1.37054	Ex_5_L5
24	LINC00657	4.49732e-40	1.52082	Ex_5_L5
25	NEFL	5.94655e-39	2.25628	Ex_5_L5
26	SYT1	1.27605e-37	0.466823	Ex_5_L5
27	NGFRAP1	2.42709e-33	1.40651	Ex_5_L5
28	STMN2	6.3892e-30	1.77996	Ex_5_L5
29	SEPW1	1.09703e-28	1.48706	Ex_5_L5
30	PRNP	2.3882e-28	1.33921	Ex_5_L5
31	RGS4	1.12174e-27	1.71374	Ex_5_L5
32	PEBP1	7.28435e-24	1.35166	Ex_5_L5
33	THY1	2.90413e-21	1.52988	Ex_5_L5
34	DYNLL1	5.99686e-21	1.38701	Ex_5_L5
35	SLC17A7	7.38023e-21	1.42055	Ex_5_L5
36	HSP90AB1	3.75721e-18	1.31551	Ex_5_L5
37	DPYSL2	1.89271e-16	1.06568	Ex_5_L5
38	CAMK2A	2.35224e-16	1.03282	Ex_5_L5
39	FAIM2	4.81111e-16	1.37064	Ex_5_L5
40	PREPL	1.27435e-15	1.08917	Ex_5_L5
41	IDS	1.90561e-14	0.972077	Ex_5_L5
42	ENO2	2.40079e-14	1.17651	Ex_5_L5
43	CFL1	3.1332e-13	1.48515	Ex_5_L5
44	PPIA	8.14828e-13	1.47166	Ex_5_L5
45	GPM6A	8.70978e-13	0.24681	Ex_5_L5
46	BASP1	1.52378e-12	0.937095	Ex_5_L5
47	NDRG4	3.3503e-11	1.15879	Ex_5_L5
48	ALDOA	4.66812e-11	1.43817	Ex_5_L5
49	UCHL1	8.47671e-11	1.18551	Ex_5_L5
50	CLU	6.22455e-10	1.1922	Ex_5_L5
51	CKB	1.24334e-09	0.871022	Ex_5_L5
52	TUBB2A	8.79527e-09	1.64595	Ex_5_L5
53	BEX1	2.20439e-08	1.4912	Ex_5_L5
54	SPARCL1	5.34548e-08	0.965763	Ex_5_L5
55	PKM	7.26052e-08	1.23198	Ex_5_L5
56	OLFM1	9.04085e-07	1.3016	Ex_5_L5
57	NEFM	1.4106e-06	2.20985	Ex_5_L5
58	CLSTN1	1.50063e-06	1.13199	Ex_5_L5
59	PSAP	4.16464e-06	1.10953	Ex_5_L5
60	NCDN	5.93812e-06	1.44608	Ex_5_L5
61	CCK	1.00487e-05	1.20187	Ex_5_L5
62	CAMK2N1	1.44375e-05	0.96517	Ex_5_L5
63	TSPYL1	1.55589e-05	1.34272	Ex_5_L5
64	SYP	2.90482e-05	1.07101	Ex_5_L5
65	LINGO1	3.49741e-05	0.204655	Ex_5_L5
66	SNCB	0.00042859	1.29847	Ex_5_L5
67	PPP3CA	0.0009298	0.294566	Ex_5_L5
68	NAPB	0.00250805	1.31143	Ex_5_L5
69	PHYHIP	0.00275422	1.22549	Ex_5_L5
70	TSPAN7	0.00564353	1.15215	Ex_5_L5
71	SNCG	0.00928497	1.55418	Ex_5_L5
72	ATP1A1	0.00982943	1.24424	Ex_5_L5
73	PCP4	0.022872	1.65227	Ex_5_L5
74	ACTG1	0.0436431	1.11695	Ex_5_L5
75	PRKCB	0.0449468	0.408053	Ex_5_L5
76	RAB3A	0.0458841	1.41646	Ex_5_L5
77	ATP6V1B2	0.0654052	1.26216	Ex_5_L5
78	LMO4	0.0691663	1.17673	Ex_5_L5
79	MAP1A	0.0866251	1.40163	Ex_5_L5
80	SNCA	0.111002	1.09933	Ex_5_L5
81	YWHAB	0.182744	1.27746	Ex_5_L5
82	PJA2	0.232715	1.04495	Ex_5_L5
83	HINT1	0.236597	1.37975	Ex_5_L5
84	PCSK1N	0.245083	1.08517	Ex_5_L5
85	ATP2B1	0.358389	0.36033	Ex_5_L5
86	ITM2B	0.4145	0.865919	Ex_5_L5
87	NEFH	0.418453	1.86858	Ex_5_L5
88	TOLLIP	0.497335	1.40657	Ex_5_L5
89	TPI1	0.523125	1.24634	Ex_5_L5
90	KLC1	0.642972	1.09989	Ex_5_L5
91	C14orf2	0.690773	1.18114	Ex_5_L5
92	DIRAS2	0.898197	1.45686	Ex_5_L5
93	SKP1	0.941651	1.14765	Ex_5_L5
94	UQCRH	1	1.27177	Ex_5_L5
95	TUBB	1	1.43933	Ex_5_L5
96	RAB6B	1	1.31539	Ex_5_L5
97	SOD1	1	1.33748	Ex_5_L5
98	LYNX1	1	1.36878	Ex_5_L5
99	CARTPT	1	1.91425	Ex_5_L5
0	TSHZ2	0	4.18267	Ex_6_L4_6
1	IL1RAPL2	0	3.15806	Ex_6_L4_6
2	DCC	0	2.72633	Ex_6_L4_6
3	RORB	1.55841e-263	2.60412	Ex_6_L4_6
4	PTPRD	2.15675e-239	1.73795	Ex_6_L4_6
5	RP4-678D15.1	1.95714e-237	4.12352	Ex_6_L4_6
6	POU6F2	1.0125e-225	2.34577	Ex_6_L4_6
7	KHDRBS2	4.19747e-214	1.76206	Ex_6_L4_6
8	NKAIN2	6.98588e-211	1.71646	Ex_6_L4_6
9	FOXP2	3.78761e-210	2.75816	Ex_6_L4_6
10	RALYL	1.61601e-202	1.8567	Ex_6_L4_6
11	ADGRL2	3.15753e-192	1.72019	Ex_6_L4_6
12	CTNNA2	7.45497e-179	1.54739	Ex_6_L4_6
13	KHDRBS3	5.69142e-173	1.633	Ex_6_L4_6
14	FAM19A2	2.8354e-172	1.72707	Ex_6_L4_6
15	TOX	3.05654e-171	2.31763	Ex_6_L4_6
16	PDZRN4	6.95691e-168	2.44292	Ex_6_L4_6
17	CHSY3	1.93408e-166	1.64495	Ex_6_L4_6
18	UNC5D	3.18498e-160	1.62517	Ex_6_L4_6
19	NELL2	1.23442e-159	1.5877	Ex_6_L4_6
20	OPCML	7.74298e-146	1.33766	Ex_6_L4_6
21	CNTN5	1.46072e-141	1.53943	Ex_6_L4_6
22	SNTG1	8.35645e-139	1.42721	Ex_6_L4_6
23	CPNE4	9.37475e-138	2.03371	Ex_6_L4_6
24	FOXP1	1.61927e-137	1.43458	Ex_6_L4_6
25	EFNA5	2.95936e-137	1.50913	Ex_6_L4_6
26	KCNH5	3.40683e-137	2.00805	Ex_6_L4_6
27	CCSER1	8.4461e-137	1.33829	Ex_6_L4_6
28	KCNQ5	3.47439e-136	1.47156	Ex_6_L4_6
29	NEGR1	1.99155e-135	1.35737	Ex_6_L4_6
30	CTC-340A15.2	9.84849e-134	2.62199	Ex_6_L4_6
31	FSTL4	1.30072e-130	1.8581	Ex_6_L4_6
32	KCNIP4	3.14406e-130	1.76922	Ex_6_L4_6
33	THRB	8.62748e-129	1.30543	Ex_6_L4_6
34	PCLO	1.86427e-127	1.34737	Ex_6_L4_6
35	SLC44A5	1.51324e-126	1.60353	Ex_6_L4_6
36	LRFN5	3.22088e-118	1.30245	Ex_6_L4_6
37	RYR2	6.41437e-117	1.29087	Ex_6_L4_6
38	ADGRB3	8.13035e-114	1.08666	Ex_6_L4_6
39	FSTL5	1.73029e-113	1.64182	Ex_6_L4_6
40	IQCJ-SCHIP1	1.98377e-111	1.36457	Ex_6_L4_6
41	PDE4D	2.16734e-110	1.26499	Ex_6_L4_6
42	PDE1A	1.12039e-109	1.35698	Ex_6_L4_6
43	RGS7	4.81666e-107	1.20736	Ex_6_L4_6
44	OLFM3	1.45331e-104	1.35007	Ex_6_L4_6
45	AGBL4	6.4007e-104	1.21453	Ex_6_L4_6
46	TENM2	7.60061e-104	1.2823	Ex_6_L4_6
47	CAMK1D	9.77754e-103	1.248	Ex_6_L4_6
48	RP11-475O6.1	1.08906e-102	2.39434	Ex_6_L4_6
49	GRM7	2.23975e-101	1.26754	Ex_6_L4_6
50	NRXN3	3.57583e-101	1.12233	Ex_6_L4_6
51	NRXN1	3.64408e-98	1.07132	Ex_6_L4_6
52	EPHA4	1.59928e-97	1.35472	Ex_6_L4_6
53	PDE10A	2.00981e-97	1.33486	Ex_6_L4_6
54	RP11-707A18.1	1.63683e-96	2.84948	Ex_6_L4_6
55	RASAL2	2.24343e-96	1.14469	Ex_6_L4_6
56	HECW1	6.36567e-96	1.32964	Ex_6_L4_6
57	SYT1	1.0098e-94	1.02803	Ex_6_L4_6
58	VWC2L	7.13154e-94	2.37057	Ex_6_L4_6
59	LDB2	1.4118e-93	1.20182	Ex_6_L4_6
60	FAM155A	5.81307e-93	1.08518	Ex_6_L4_6
61	TRHDE	2.40193e-92	1.59578	Ex_6_L4_6
62	R3HDM1	1.03914e-89	1.13858	Ex_6_L4_6
63	CTC-535M15.2	1.96588e-88	2.46946	Ex_6_L4_6
64	RXFP1	5.16145e-88	1.93	Ex_6_L4_6
65	NRG3	5.26598e-88	1.07854	Ex_6_L4_6
66	KCNH1	8.74965e-86	1.2176	Ex_6_L4_6
67	FLRT2	3.47966e-85	1.12098	Ex_6_L4_6
68	MSC-AS1	8.77601e-85	2.45941	Ex_6_L4_6
69	RIMS1	1.18969e-84	1.09347	Ex_6_L4_6
70	KCNB2	5.82644e-84	1.37883	Ex_6_L4_6
71	DGKI	1.17711e-83	1.12211	Ex_6_L4_6
72	RARB	1.62428e-83	2.18019	Ex_6_L4_6
73	GUCY1A2	1.38338e-82	1.29009	Ex_6_L4_6
74	RP11-586K2.1	6.02029e-82	1.7173	Ex_6_L4_6
75	MEF2C	1.13057e-81	1.0152	Ex_6_L4_6
76	CDH10	1.47528e-81	1.2219	Ex_6_L4_6
77	MMP16	1.11137e-80	1.12144	Ex_6_L4_6
78	NOVA1	5.05515e-80	1.05595	Ex_6_L4_6
79	CELF2	1.89873e-79	1.04414	Ex_6_L4_6
80	NRG1	4.88552e-79	1.2049	Ex_6_L4_6
81	PTPRT	7.75867e-79	1.28991	Ex_6_L4_6
82	SATB2	1.30878e-78	1.25417	Ex_6_L4_6
83	RP11-384F7.2	1.86234e-78	1.04007	Ex_6_L4_6
84	KCNQ3	3.20737e-78	1.07149	Ex_6_L4_6
85	HERC1	2.02439e-77	1.04343	Ex_6_L4_6
86	ZNF385B	1.10715e-76	1.14853	Ex_6_L4_6
87	SCN3A	1.85358e-74	1.27182	Ex_6_L4_6
88	CACNB4	2.02071e-74	1.03541	Ex_6_L4_6
89	MKL2	6.88359e-74	1.0468	Ex_6_L4_6
90	LINGO2	2.46747e-71	1.1237	Ex_6_L4_6
91	GABRB3	2.66883e-71	1.03128	Ex_6_L4_6
92	SLC8A1	4.55667e-71	1.00895	Ex_6_L4_6
93	PCDH11X	6.22964e-71	1.44853	Ex_6_L4_6
94	CSMD3	9.54156e-71	0.970219	Ex_6_L4_6
95	RP11-32K4.1	1.49315e-70	1.82547	Ex_6_L4_6
96	SV2B	1.43079e-68	1.07903	Ex_6_L4_6
97	UBE2E3	1.1263e-67	1.29907	Ex_6_L4_6
98	GPATCH8	3.7991e-67	1.07284	Ex_6_L4_6
99	MLIP	2.99039e-66	1.45482	Ex_6_L4_6
0	PHACTR1	0	2.07666	Ex_7_L4_6
15	AGBL4	0	1.62935	Ex_7_L4_6
14	CAMK2D	0	1.96922	Ex_7_L4_6
13	PTPRD	0	1.6181	Ex_7_L4_6
12	CLSTN2	0	1.99338	Ex_7_L4_6
10	KCNH7	0	1.93829	Ex_7_L4_6
9	RYR2	0	1.72859	Ex_7_L4_6
8	PDE1A	0	1.95717	Ex_7_L4_6
11	HS3ST4	0	2.27583	Ex_7_L4_6
6	RALYL	0	1.97988	Ex_7_L4_6
5	CTC-340A15.2	0	3.55674	Ex_7_L4_6
4	IL1RAPL2	0	2.85195	Ex_7_L4_6
3	CADPS2	0	2.37051	Ex_7_L4_6
2	NKAIN2	0	1.9638	Ex_7_L4_6
1	NRG1	0	2.46587	Ex_7_L4_6
7	CTC-535M15.2	0	3.52941	Ex_7_L4_6
16	KCNQ5	3.59881e-304	1.70998	Ex_7_L4_6
17	CPNE4	1.33846e-301	2.10851	Ex_7_L4_6
18	CADM2	2.0818e-300	1.15398	Ex_7_L4_6
19	CCDC85A	2.005e-290	2.08597	Ex_7_L4_6
20	DPP10	1.65817e-279	1.79609	Ex_7_L4_6
21	CCSER1	6.90749e-278	1.492	Ex_7_L4_6
22	PTPRT	3.38594e-274	1.75817	Ex_7_L4_6
23	MDGA2	7.43657e-272	1.49032	Ex_7_L4_6
24	FSTL4	7.20131e-268	2.02308	Ex_7_L4_6
25	ZNF385B	2.38622e-267	1.639	Ex_7_L4_6
26	RORB	2.73002e-258	1.8963	Ex_7_L4_6
27	FOXP2	5.38734e-253	2.18711	Ex_7_L4_6
28	KHDRBS3	1.55224e-248	1.5271	Ex_7_L4_6
29	KCNIP4	9.94621e-246	1.86543	Ex_7_L4_6
30	ST6GALNAC5	3.61374e-237	1.66144	Ex_7_L4_6
31	CDH10	8.42628e-236	1.61487	Ex_7_L4_6
32	PDE4D	2.27582e-235	1.39715	Ex_7_L4_6
33	ARPP21	3.57248e-234	1.48612	Ex_7_L4_6
34	SYT1	1.83494e-233	1.16777	Ex_7_L4_6
35	PCDH7	4.68446e-232	1.52217	Ex_7_L4_6
36	FRMPD4	6.99743e-229	1.38511	Ex_7_L4_6
37	FAM19A1	6.04675e-227	1.76907	Ex_7_L4_6
38	NEGR1	1.37917e-224	1.38967	Ex_7_L4_6
39	CNTN3	2.20508e-223	1.71807	Ex_7_L4_6
40	HECW1	8.96329e-218	1.54354	Ex_7_L4_6
41	LRP1B	3.24908e-215	1.36475	Ex_7_L4_6
42	KCNB2	8.63903e-215	1.63103	Ex_7_L4_6
43	RXFP1	1.05861e-214	2.13829	Ex_7_L4_6
44	CELF4	2.07295e-209	1.38326	Ex_7_L4_6
45	FMN1	9.26624e-209	1.49304	Ex_7_L4_6
46	PCLO	5.56825e-205	1.31064	Ex_7_L4_6
47	RIMS1	4.3184e-201	1.30551	Ex_7_L4_6
48	CTNNA2	4.64198e-200	1.31221	Ex_7_L4_6
49	STXBP5L	3.02414e-197	1.33826	Ex_7_L4_6
50	BCL11A	9.6505e-197	1.50004	Ex_7_L4_6
51	GRM7	2.16492e-196	1.40253	Ex_7_L4_6
52	NCALD	6.33455e-196	1.3441	Ex_7_L4_6
53	CHSY3	7.41698e-195	1.38775	Ex_7_L4_6
54	OPCML	9.25831e-194	1.26896	Ex_7_L4_6
55	DMD	1.21127e-191	1.28405	Ex_7_L4_6
56	FAM155A	4.51448e-191	1.17677	Ex_7_L4_6
57	CNTN5	1.0323e-190	1.41276	Ex_7_L4_6
58	CDK14	4.73079e-188	1.29854	Ex_7_L4_6
59	FAT3	9.29617e-188	1.41058	Ex_7_L4_6
60	ROBO2	3.25703e-186	1.53124	Ex_7_L4_6
61	RBFOX1	9.72591e-186	1.33315	Ex_7_L4_6
62	LRRK1	4.11931e-185	2.38827	Ex_7_L4_6
63	ARL15	3.19281e-184	1.4666	Ex_7_L4_6
64	CHN2	2.52358e-182	1.91955	Ex_7_L4_6
65	POU6F2	1.5581e-181	1.53782	Ex_7_L4_6
66	BRINP3	3.87796e-180	1.46042	Ex_7_L4_6
67	WBSCR17	1.53482e-179	1.28427	Ex_7_L4_6
68	EPHA3	3.0122e-179	2.02533	Ex_7_L4_6
69	RP1-34H18.1	1.14957e-177	1.42358	Ex_7_L4_6
70	KCNT2	2.40918e-176	1.51077	Ex_7_L4_6
71	TENM4	1.87281e-174	1.47331	Ex_7_L4_6
72	COL11A1	8.27839e-174	1.78964	Ex_7_L4_6
73	SLC8A1	3.51401e-173	1.24691	Ex_7_L4_6
74	SORCS1	2.46155e-171	1.43468	Ex_7_L4_6
75	TLL1	2.10807e-170	3.09908	Ex_7_L4_6
76	ERC2	5.87322e-170	1.18552	Ex_7_L4_6
77	DSCAM	2.8168e-168	1.17918	Ex_7_L4_6
78	TMEFF2	2.29243e-166	1.25465	Ex_7_L4_6
79	R3HDM1	5.00606e-165	1.22244	Ex_7_L4_6
80	THRB	5.91737e-165	1.16196	Ex_7_L4_6
81	CDH8	2.3043e-164	1.43118	Ex_7_L4_6
82	KCNQ3	1.52161e-163	1.1961	Ex_7_L4_6
83	GRID2	2.19491e-163	1.3145	Ex_7_L4_6
84	DNAH6	2.89053e-162	2.20332	Ex_7_L4_6
85	RP11-116O11.1	3.06531e-162	1.74295	Ex_7_L4_6
86	ADGRL3	4.42322e-159	1.09159	Ex_7_L4_6
87	KCNC2	4.21925e-156	1.1376	Ex_7_L4_6
88	KALRN	1.48283e-154	1.16337	Ex_7_L4_6
89	LHFP	8.2821e-154	1.55838	Ex_7_L4_6
90	PID1	1.68206e-152	1.56104	Ex_7_L4_6
91	RORA	4.71402e-148	1.11957	Ex_7_L4_6
92	IQCJ-SCHIP1	1.53859e-147	1.24915	Ex_7_L4_6
93	XKR6	5.24793e-147	1.21505	Ex_7_L4_6
94	PRKG1	3.34538e-146	1.29169	Ex_7_L4_6
95	RAPGEF4	6.93855e-146	1.12595	Ex_7_L4_6
96	LARGE	2.35462e-145	1.17815	Ex_7_L4_6
97	GABRG3	7.2999e-145	1.17135	Ex_7_L4_6
98	GRIK2	4.94079e-143	1.0966	Ex_7_L4_6
99	BMPER	5.72668e-143	1.32747	Ex_7_L4_6
0	HS3ST4	0	4.00896	Ex_8_L5_6
1	KIAA1217	0	3.18567	Ex_8_L5_6
2	TLE4	0	3.49866	Ex_8_L5_6
3	LRP1B	8.82573e-306	2.09663	Ex_8_L5_6
4	MDGA2	7.32724e-294	2.08707	Ex_8_L5_6
5	ASIC2	6.30943e-290	2.60527	Ex_8_L5_6
6	ROBO2	1.25537e-285	2.56587	Ex_8_L5_6
7	DLC1	1.82489e-283	2.76615	Ex_8_L5_6
8	PDZRN4	2.04975e-280	3.0176	Ex_8_L5_6
9	SLC8A1	2.93255e-266	2.07154	Ex_8_L5_6
10	PTPRD	5.46235e-260	1.85005	Ex_8_L5_6
11	RALYL	4.70485e-253	2.13244	Ex_8_L5_6
12	SORBS2	5.0277e-227	2.13894	Ex_8_L5_6
13	MCTP1	2.62502e-216	2.03793	Ex_8_L5_6
14	TMEFF2	4.82206e-216	2.07784	Ex_8_L5_6
15	SEMA3E	6.35971e-216	4.37031	Ex_8_L5_6
16	DPP10	1.04916e-215	1.9485	Ex_8_L5_6
17	PCDH11X	6.61745e-207	2.51157	Ex_8_L5_6
18	TRPM3	1.3868e-205	2.66148	Ex_8_L5_6
19	FAM155A	2.93545e-201	1.45902	Ex_8_L5_6
20	CADPS	7.85872e-197	1.66413	Ex_8_L5_6
21	RYR3	6.46504e-192	2.38717	Ex_8_L5_6
22	ZFPM2	1.27385e-191	1.98359	Ex_8_L5_6
23	CELF2	1.05413e-187	1.50629	Ex_8_L5_6
24	EPHA5	6.91299e-186	2.15068	Ex_8_L5_6
25	FOXP2	3.28793e-183	2.61973	Ex_8_L5_6
26	RYR2	5.78698e-183	1.66033	Ex_8_L5_6
27	ARPP21	6.83046e-183	1.7307	Ex_8_L5_6
28	FRMPD4	6.5159e-181	1.60251	Ex_8_L5_6
29	NRXN1	7.8059e-178	1.38878	Ex_8_L5_6
30	NFIB	1.36614e-176	1.86014	Ex_8_L5_6
31	CSMD1	3.62e-174	1.51709	Ex_8_L5_6
32	PCDH11Y	3.7097e-173	2.22041	Ex_8_L5_6
33	PDE1A	3.18483e-170	1.77088	Ex_8_L5_6
34	DGKI	5.9227e-168	1.67376	Ex_8_L5_6
35	OLFM3	2.53989e-163	1.79112	Ex_8_L5_6
36	SLC35F1	6.34487e-161	1.65485	Ex_8_L5_6
37	LINC01122	3.51714e-158	1.95932	Ex_8_L5_6
38	MEIS2	4.79472e-152	2.40417	Ex_8_L5_6
39	PHACTR1	5.01339e-151	1.51814	Ex_8_L5_6
40	DGKG	1.39391e-149	2.21257	Ex_8_L5_6
41	KHDRBS3	4.62984e-149	1.55199	Ex_8_L5_6
42	CNTNAP5	3.65185e-145	1.61812	Ex_8_L5_6
43	ANKS1B	3.45098e-136	1.26643	Ex_8_L5_6
44	MMP16	1.20236e-132	1.43581	Ex_8_L5_6
45	AFF3	2.28093e-131	1.50088	Ex_8_L5_6
46	CDH2	2.31811e-131	1.5326	Ex_8_L5_6
47	DMD	1.11516e-129	1.37395	Ex_8_L5_6
48	ATP2B1	4.37883e-128	1.32284	Ex_8_L5_6
49	NKAIN2	5.01638e-128	1.4437	Ex_8_L5_6
50	SYNPO2	9.19855e-128	2.27019	Ex_8_L5_6
51	PCSK5	4.5844e-127	3.02074	Ex_8_L5_6
52	GABRG3	1.03918e-123	1.47994	Ex_8_L5_6
53	DOCK4	7.69868e-123	1.34768	Ex_8_L5_6
54	CLSTN2	1.4785e-122	1.56432	Ex_8_L5_6
55	LUZP2	1.31155e-121	1.77943	Ex_8_L5_6
56	BCL11A	1.52738e-120	1.52629	Ex_8_L5_6
57	CACNA2D3	9.85903e-120	1.43211	Ex_8_L5_6
58	RXFP1	2.93764e-119	2.15193	Ex_8_L5_6
59	KALRN	4.1305e-118	1.31908	Ex_8_L5_6
60	MIR137HG	1.13224e-116	1.62687	Ex_8_L5_6
61	DLG2	1.14844e-116	1.0895	Ex_8_L5_6
62	GARNL3	7.68055e-116	1.79162	Ex_8_L5_6
63	BMPER	1.76418e-115	1.63722	Ex_8_L5_6
64	NEGR1	1.86496e-115	1.30168	Ex_8_L5_6
65	PDE4D	2.43164e-112	1.30023	Ex_8_L5_6
66	CAMK2D	6.11532e-111	1.52753	Ex_8_L5_6
67	PAK7	2.50751e-110	1.60534	Ex_8_L5_6
68	RP1-34H18.1	3.17647e-107	1.46953	Ex_8_L5_6
69	SV2B	1.22442e-105	1.33494	Ex_8_L5_6
70	SORCS3	2.24644e-103	1.66502	Ex_8_L5_6
71	PCLO	6.16588e-103	1.21668	Ex_8_L5_6
72	ERC2	3.0565e-102	1.23248	Ex_8_L5_6
73	SEMA3A	6.55176e-101	2.30462	Ex_8_L5_6
74	DIRAS2	9.77745e-99	1.67361	Ex_8_L5_6
75	NELL2	9.77883e-99	1.23394	Ex_8_L5_6
76	FUT9	2.22833e-98	1.35139	Ex_8_L5_6
77	GRIA3	1.27765e-96	1.20283	Ex_8_L5_6
78	PRKCB	2.9101e-96	1.18389	Ex_8_L5_6
79	NFIA	3.86269e-96	1.45843	Ex_8_L5_6
80	RGS7	4.79837e-96	1.20039	Ex_8_L5_6
81	PCDH9	5.23409e-96	0.968442	Ex_8_L5_6
82	DSCAM	1.15623e-95	1.16687	Ex_8_L5_6
83	KCNMB4	3.25426e-94	1.69417	Ex_8_L5_6
84	SH3GL2	1.71181e-93	1.23735	Ex_8_L5_6
85	PRKG1	2.45323e-93	1.35306	Ex_8_L5_6
86	SEZ6L	3.20753e-93	1.49968	Ex_8_L5_6
87	PTPRR	6.79039e-93	1.68539	Ex_8_L5_6
88	DCLK1	1.23517e-92	1.11513	Ex_8_L5_6
89	GPR158	2.95237e-92	1.28275	Ex_8_L5_6
90	NRG3	7.67635e-92	1.09084	Ex_8_L5_6
91	LARGE	5.50756e-90	1.1639	Ex_8_L5_6
92	LMO7	1.79531e-89	1.57075	Ex_8_L5_6
93	CDH11	4.75711e-89	1.90071	Ex_8_L5_6
94	RIMS2	7.86581e-89	1.14448	Ex_8_L5_6
95	KIAA1456	9.28419e-88	1.66452	Ex_8_L5_6
96	NAV3	2.43287e-87	1.11088	Ex_8_L5_6
97	TANC2	2.67656e-87	1.12211	Ex_8_L5_6
98	STXBP5	3.38769e-87	1.2113	Ex_8_L5_6
99	AQP4-AS1	3.56779e-87	1.63085	Ex_8_L5_6
0	ADRA1A	2.812e-30	3.55134	Ex_9_L5_6
1	BCL11B	2.34932e-28	3.00512	Ex_9_L5_6
2	GRIK2	1.8271e-27	2.26208	Ex_9_L5_6
3	ROBO2	5.30161e-27	2.36809	Ex_9_L5_6
4	FAM19A1	7.62685e-24	2.17951	Ex_9_L5_6
5	COL24A1	7.62685e-24	2.70107	Ex_9_L5_6
6	TOX	1.27173e-22	2.19921	Ex_9_L5_6
7	VAT1L	1.73654e-22	3.30131	Ex_9_L5_6
8	GRM8	1.90175e-22	2.60191	Ex_9_L5_6
9	ESRRG	5.26369e-22	2.15982	Ex_9_L5_6
10	NRG1	1.4136e-21	2.16628	Ex_9_L5_6
11	NRP1	1.81002e-21	2.8731	Ex_9_L5_6
12	PTCHD1-AS	7.83166e-20	2.29803	Ex_9_L5_6
13	LMO7	5.97159e-19	1.96195	Ex_9_L5_6
14	PCSK6	6.54794e-19	2.69702	Ex_9_L5_6
15	SLC35F3	7.14387e-19	1.90855	Ex_9_L5_6
16	HOMER1	1.2221e-18	1.83901	Ex_9_L5_6
17	ASIC2	2.14711e-18	1.74138	Ex_9_L5_6
18	EPHA6	1.19682e-17	1.70954	Ex_9_L5_6
19	PDE1C	1.19682e-17	1.93682	Ex_9_L5_6
20	TMTC1	1.35263e-17	1.94597	Ex_9_L5_6
21	HDAC9	2.25159e-17	1.57197	Ex_9_L5_6
22	GRIA3	3.03868e-17	1.46065	Ex_9_L5_6
23	AJ006998.2	3.40708e-17	2.58858	Ex_9_L5_6
24	AGBL4	3.72954e-17	1.42548	Ex_9_L5_6
25	CLEC2L	1.73519e-16	2.39448	Ex_9_L5_6
26	CBLN2	1.88342e-16	2.09112	Ex_9_L5_6
27	MEIS2	1.99401e-16	1.95351	Ex_9_L5_6
28	DCLK1	2.77743e-16	1.30185	Ex_9_L5_6
29	FAM155A	5.42688e-16	1.07503	Ex_9_L5_6
30	FAM135B	5.92738e-16	1.81635	Ex_9_L5_6
31	SPHKAP	7.00195e-16	2.3143	Ex_9_L5_6
32	NFIB	7.00195e-16	1.6538	Ex_9_L5_6
33	KCNIP4	7.17246e-16	1.58134	Ex_9_L5_6
34	KIAA1456	4.15741e-15	1.78966	Ex_9_L5_6
35	MYO16	4.54002e-15	1.98741	Ex_9_L5_6
36	CORO6	4.84589e-15	1.72922	Ex_9_L5_6
37	COL5A2	6.32015e-15	2.29007	Ex_9_L5_6
38	ZNF804B	1.16714e-14	1.69243	Ex_9_L5_6
39	CDH20	1.57784e-14	1.57663	Ex_9_L5_6
40	PEX5L	1.67394e-14	1.3958	Ex_9_L5_6
41	ADAMTSL3	2.11349e-14	2.67236	Ex_9_L5_6
42	STRBP	3.10647e-14	1.31871	Ex_9_L5_6
43	FAT3	6.05601e-14	1.45581	Ex_9_L5_6
44	KCNN2	2.53566e-13	2.10245	Ex_9_L5_6
45	FAM189A1	2.53566e-13	1.60115	Ex_9_L5_6
46	STK39	2.74156e-13	1.53425	Ex_9_L5_6
47	ARL15	3.4138e-13	1.58715	Ex_9_L5_6
48	CABP1	5.14656e-13	1.32601	Ex_9_L5_6
49	RYR3	5.1877e-13	1.58913	Ex_9_L5_6
50	DGKH	5.49013e-13	1.96208	Ex_9_L5_6
51	DSCAML1	1.08234e-12	1.57944	Ex_9_L5_6
52	CRYM	1.5132e-12	1.84167	Ex_9_L5_6
53	PTPRN2	1.74919e-12	1.28261	Ex_9_L5_6
54	KCNH7	1.84274e-12	1.41525	Ex_9_L5_6
55	DIAPH2	3.5617e-12	1.47556	Ex_9_L5_6
56	SLC8A1	3.5617e-12	1.22859	Ex_9_L5_6
57	MAST4	4.25641e-12	1.25162	Ex_9_L5_6
58	NTNG1	4.39896e-12	1.6291	Ex_9_L5_6
59	GRIN2A	5.12276e-12	1.1796	Ex_9_L5_6
60	MEG3	7.76085e-12	1.09782	Ex_9_L5_6
61	RP11-32K4.1	9.99608e-12	1.79741	Ex_9_L5_6
62	HCN1	1.16608e-11	1.247	Ex_9_L5_6
63	LRP1B	1.52038e-11	1.11525	Ex_9_L5_6
64	NKAIN2	2.20952e-11	1.20747	Ex_9_L5_6
65	SLC39A11	2.26684e-11	1.51294	Ex_9_L5_6
66	TMTC2	2.35055e-11	1.40156	Ex_9_L5_6
67	GPC6	4.70643e-11	1.44151	Ex_9_L5_6
68	UNC80	5.54802e-11	1.2703	Ex_9_L5_6
69	FOCAD	6.87553e-11	1.22694	Ex_9_L5_6
70	SLC26A4	7.70122e-11	2.39379	Ex_9_L5_6
71	ANO4	9.23991e-11	1.17119	Ex_9_L5_6
72	ADAMTS19	9.86167e-11	1.60007	Ex_9_L5_6
73	RP11-624C23.1	1.35586e-10	1.70067	Ex_9_L5_6
75	SLIT3	1.40652e-10	1.62427	Ex_9_L5_6
74	VWA3A	1.40652e-10	2.42219	Ex_9_L5_6
76	ZNF385B	1.83661e-10	1.23178	Ex_9_L5_6
77	FRMD4A	2.10571e-10	1.0526	Ex_9_L5_6
78	NEBL	3.11564e-10	1.15865	Ex_9_L5_6
79	C4orf22	3.18586e-10	2.30391	Ex_9_L5_6
80	RBFOX1	3.34288e-10	1.12003	Ex_9_L5_6
81	CNTN3	3.38124e-10	1.30727	Ex_9_L5_6
82	TXK	3.79396e-10	3.48794	Ex_9_L5_6
83	STXBP5-AS1	4.03794e-10	1.32184	Ex_9_L5_6
84	SNX29	4.04577e-10	1.44795	Ex_9_L5_6
85	ARHGEF3	4.26686e-10	1.19847	Ex_9_L5_6
86	NLGN1	4.43338e-10	1.08035	Ex_9_L5_6
87	ETV1	4.60488e-10	1.74403	Ex_9_L5_6
88	PDE1A	5.01477e-10	1.22524	Ex_9_L5_6
89	TEAD1	5.34474e-10	1.45707	Ex_9_L5_6
90	LHFP	5.49676e-10	1.25046	Ex_9_L5_6
91	CCSER1	6.51451e-10	1.05833	Ex_9_L5_6
92	RAPGEF5	6.55663e-10	1.11283	Ex_9_L5_6
93	CDHR3	6.99562e-10	1.88259	Ex_9_L5_6
94	FNBP1L	7.93562e-10	1.47368	Ex_9_L5_6
95	MAGI1	8.41262e-10	1.07378	Ex_9_L5_6
96	SRPK1	1.04907e-09	1.57579	Ex_9_L5_6
97	GULP1	1.36624e-09	1.4587	Ex_9_L5_6
98	SCN4B	1.36624e-09	2.34566	Ex_9_L5_6
99	NEGR1	1.4716e-09	1.0811	Ex_9_L5_6
0	KCNIP4	0	2.44998	Ex_10_L2_4
72	DLGAP1	0	0.990724	Ex_10_L2_4
71	NELL2	0	1.15077	Ex_10_L2_4
70	AJ006998.2	0	2.30063	Ex_10_L2_4
69	GRM7	0	1.1436	Ex_10_L2_4
68	MIR137HG	0	1.50462	Ex_10_L2_4
67	RFX3	0	1.30896	Ex_10_L2_4
66	CCSER1	0	1.06702	Ex_10_L2_4
65	SATB2	0	1.34205	Ex_10_L2_4
64	RP11-30J20.1	0	2.39204	Ex_10_L2_4
63	CACNB2	0	1.12983	Ex_10_L2_4
62	ARHGAP26	0	1.1702	Ex_10_L2_4
61	GRIA4	0	1.15982	Ex_10_L2_4
60	ST6GALNAC5	0	1.30593	Ex_10_L2_4
59	ERICH1-AS1	0	1.50908	Ex_10_L2_4
58	SIPA1L1	0	1.10001	Ex_10_L2_4
57	TENM2	0	1.15176	Ex_10_L2_4
56	LINC01250	0	1.88241	Ex_10_L2_4
55	ANKS1B	0	0.987275	Ex_10_L2_4
54	PDZD2	0	1.46454	Ex_10_L2_4
53	MSRA	0	1.21659	Ex_10_L2_4
52	MLIP	0	1.85221	Ex_10_L2_4
73	FAM153B	0	1.3778	Ex_10_L2_4
51	TMEM178B	0	1.25629	Ex_10_L2_4
74	FAT3	0	1.26169	Ex_10_L2_4
76	FRMD4A	0	0.989919	Ex_10_L2_4
97	AC114765.1	0	1.86728	Ex_10_L2_4
96	PVRL3	0	1.54656	Ex_10_L2_4
95	DPYD	0	1.12089	Ex_10_L2_4
94	GPC6	0	1.22682	Ex_10_L2_4
93	DGKI	0	1.06367	Ex_10_L2_4
92	CACNA2D1	0	1.02463	Ex_10_L2_4
91	ZFPM2	0	1.21601	Ex_10_L2_4
90	NEGR1	0	1.01755	Ex_10_L2_4
89	MED12L	0	1.2701	Ex_10_L2_4
88	OLFM3	0	1.20972	Ex_10_L2_4
87	KCNH7	0	1.18452	Ex_10_L2_4
86	EPB41L2	0	1.1936	Ex_10_L2_4
85	TANC2	0	1.08001	Ex_10_L2_4
84	HOMER1	0	1.28935	Ex_10_L2_4
83	EPHA6	0	1.24456	Ex_10_L2_4
82	CDH9	0	1.37321	Ex_10_L2_4
81	CNKSR2	0	1.1435	Ex_10_L2_4
80	ERC2	0	1.04062	Ex_10_L2_4
79	RIMS2	0	1.00114	Ex_10_L2_4
78	RYR2	0	1.07014	Ex_10_L2_4
77	CUX2	0	2.23331	Ex_10_L2_4
75	GRIA2	0	0.927265	Ex_10_L2_4
50	SYN3	0	1.70514	Ex_10_L2_4
49	TMEM132D	0	1.25063	Ex_10_L2_4
48	FAM155A	0	1.02679	Ex_10_L2_4
21	CDH18	0	1.64108	Ex_10_L2_4
20	CA10	0	1.89183	Ex_10_L2_4
19	LINGO2	0	1.62297	Ex_10_L2_4
18	PTPRD	0	1.39403	Ex_10_L2_4
17	CBLN2	0	2.47464	Ex_10_L2_4
16	ATRNL1	0	1.43788	Ex_10_L2_4
15	STXBP5L	0	1.51296	Ex_10_L2_4
14	AC011288.2	0	2.36821	Ex_10_L2_4
13	R3HDM1	0	1.55878	Ex_10_L2_4
12	RALYL	0	1.75408	Ex_10_L2_4
11	LDB2	0	1.69409	Ex_10_L2_4
10	KCNQ5	0	1.65052	Ex_10_L2_4
9	FAM19A1	0	2.06465	Ex_10_L2_4
8	PDE4D	0	1.47998	Ex_10_L2_4
7	HS6ST3	0	1.87817	Ex_10_L2_4
6	RBFOX1	0	1.56002	Ex_10_L2_4
5	DGKB	0	1.94192	Ex_10_L2_4
4	CSMD1	0	1.51984	Ex_10_L2_4
3	IQCJ-SCHIP1	0	1.94466	Ex_10_L2_4
2	LRRTM4	0	1.7605	Ex_10_L2_4
1	MEG3	0	1.45794	Ex_10_L2_4
22	CELF2	0	1.2649	Ex_10_L2_4
23	RGS6	0	1.64927	Ex_10_L2_4
24	ADGRB3	0	1.09134	Ex_10_L2_4
25	PTPRK	0	1.61434	Ex_10_L2_4
47	KCTD16	0	1.24562	Ex_10_L2_4
46	ARPP21	0	1.24761	Ex_10_L2_4
45	ZNF804B	0	1.54766	Ex_10_L2_4
44	KCNH1	0	1.41004	Ex_10_L2_4
43	OPCML	0	1.14474	Ex_10_L2_4
42	ASIC2	0	1.25438	Ex_10_L2_4
41	ADGRL2	0	1.31156	Ex_10_L2_4
40	NRG3	0	1.06921	Ex_10_L2_4
39	LRFN5	0	1.27227	Ex_10_L2_4
38	PLCB1	0	1.07443	Ex_10_L2_4
98	EPHA4	0	1.13403	Ex_10_L2_4
37	AGBL4	0	1.23271	Ex_10_L2_4
35	RGS7	0	1.18692	Ex_10_L2_4
34	CTD-2537O9.1	0	1.43612	Ex_10_L2_4
33	FLRT2	0	1.34495	Ex_10_L2_4
32	KHDRBS2	0	1.31888	Ex_10_L2_4
31	DLG2	0	0.988518	Ex_10_L2_4
30	PHACTR1	0	1.32434	Ex_10_L2_4
29	CACNA2D3	0	1.46235	Ex_10_L2_4
28	KALRN	0	1.29984	Ex_10_L2_4
27	CHRM3	0	1.41308	Ex_10_L2_4
26	CDH12	0	1.61452	Ex_10_L2_4
36	PLEKHA5	0	1.28554	Ex_10_L2_4
99	SORCS1	0	1.18242	Ex_10_L2_4
0	FGF13	0	4.53941	Inhib_1
16	PTCHD4	0	3.73207	Inhib_1
15	GAD2	0	4.06008	Inhib_1
14	NXPH1	0	3.07303	Inhib_1
13	GRIN2A	0	2.16688	Inhib_1
12	MGAT4C	0	2.57181	Inhib_1
10	MYO16	0	3.3912	Inhib_1
9	SLC6A1	0	3.77404	Inhib_1
11	GRIP1	0	2.82408	Inhib_1
7	DNER	0	3.349	Inhib_1
6	RP11-123O10.4	0	3.26329	Inhib_1
5	GRIK1	0	3.62607	Inhib_1
4	FGF14	0	2.08649	Inhib_1
3	ADARB2	0	4.31536	Inhib_1
2	KIT	0	6.37899	Inhib_1
1	SGCZ	0	3.67034	Inhib_1
8	FBXL7	0	3.81208	Inhib_1
17	NFIB	7.09955e-306	2.53582	Inhib_1
18	MACROD2	9.22661e-306	2.12906	Inhib_1
19	PRELID2	2.27631e-285	4.56496	Inhib_1
20	PTPRT	4.81315e-283	2.41247	Inhib_1
21	FSTL5	1.11442e-273	2.82079	Inhib_1
22	ZNF536	2.03371e-273	2.86241	Inhib_1
23	EYA4	2.01876e-271	5.50368	Inhib_1
24	UNC13C	4.75777e-266	3.15859	Inhib_1
25	IL1RAPL1	2.13778e-264	1.78654	Inhib_1
26	KCNC2	1.51298e-258	2.09341	Inhib_1
27	GRIA4	6.39849e-256	2.09941	Inhib_1
28	RBMS3	3.99765e-252	2.8003	Inhib_1
29	RAB3C	2.16105e-244	2.31239	Inhib_1
30	ALK	4.98838e-239	3.22396	Inhib_1
31	SLC6A1-AS1	2.81165e-237	3.06074	Inhib_1
32	KCNAB1	2.94606e-233	2.41494	Inhib_1
33	ATP8A2	1.37364e-231	1.93355	Inhib_1
34	KAZN	2.75032e-230	2.01889	Inhib_1
35	GRIK2	2.1144e-229	1.86596	Inhib_1
36	TMEM132D	1.71661e-221	1.94306	Inhib_1
37	PTPRM	7.2249e-218	2.31482	Inhib_1
38	DLX6-AS1	1.12282e-215	3.25557	Inhib_1
39	MTUS2	3.5489e-215	1.97603	Inhib_1
40	GRIN3A	7.95216e-215	3.30329	Inhib_1
41	NTNG1	3.85591e-211	2.80148	Inhib_1
42	DPP6	1.23549e-209	1.59269	Inhib_1
43	SV2C	4.70928e-200	4.03662	Inhib_1
44	GAD1	4.26176e-194	2.51539	Inhib_1
45	ERBB4	1.66499e-193	2.1564	Inhib_1
46	LUZP2	2.08543e-189	2.45201	Inhib_1
47	SPHKAP	1.18905e-188	3.22645	Inhib_1
48	NRIP3	6.19794e-185	3.34474	Inhib_1
49	GRM5	1.86715e-183	1.49263	Inhib_1
50	TRPC3	8.51673e-183	4.87091	Inhib_1
51	LSAMP	4.11783e-179	1.2249	Inhib_1
52	EXT1	1.31744e-177	1.87845	Inhib_1
53	BCL11B	4.9374e-172	2.95512	Inhib_1
54	SGK1	1.95089e-171	2.15204	Inhib_1
55	LAMP5	3.1362e-169	4.07556	Inhib_1
56	DAB1	4.97515e-167	1.6107	Inhib_1
57	SYT1	7.40244e-165	1.19482	Inhib_1
58	PIP5K1B	6.65507e-163	2.51412	Inhib_1
59	UBASH3B	5.86693e-161	3.14216	Inhib_1
60	UNC5C	5.27341e-156	1.66373	Inhib_1
61	DOCK10	3.07375e-155	2.06314	Inhib_1
62	ZNF385D	5.91499e-155	1.93963	Inhib_1
63	CACNA2D1	1.43293e-153	1.74203	Inhib_1
64	ARL4C	1.13614e-152	2.50261	Inhib_1
65	PKP2	6.84781e-152	4.81043	Inhib_1
66	ZEB2	2.48434e-150	1.55208	Inhib_1
67	CDH13	3.65791e-149	2.05809	Inhib_1
68	MTSS1	7.40472e-149	2.42318	Inhib_1
69	RPH3A	7.94848e-148	1.86032	Inhib_1
70	UNC5D	8.1215e-148	1.72496	Inhib_1
71	AP1S2	6.03766e-144	3.02992	Inhib_1
72	GABRB2	2.5934e-143	1.38755	Inhib_1
73	CNTNAP4	3.95281e-138	2.1944	Inhib_1
74	NXPH2	8.21992e-138	4.46949	Inhib_1
75	CNTN5	5.94642e-137	1.52929	Inhib_1
76	CDK14	3.95608e-135	1.44074	Inhib_1
77	TIAM1	1.9988e-134	1.83543	Inhib_1
78	RGS7	3.30973e-133	1.30653	Inhib_1
79	KCNIP1	1.77347e-131	3.06528	Inhib_1
80	SCN1A	8.96468e-131	1.41131	Inhib_1
81	LRRC7	8.89535e-129	1.2511	Inhib_1
82	CCSER1	1.63437e-126	1.26785	Inhib_1
83	KIRREL3	5.95881e-125	1.64438	Inhib_1
84	DGKD	2.71533e-124	2.87018	Inhib_1
85	TMTC2	3.5803e-123	1.67547	Inhib_1
86	SPOCK1	2.16249e-121	1.3581	Inhib_1
87	NRG1	3.17905e-120	1.69803	Inhib_1
88	SPOCK2	2.67891e-118	1.72886	Inhib_1
89	MCTP1	1.04323e-117	1.45941	Inhib_1
90	KIAA1211	7.98465e-116	2.85305	Inhib_1
91	WWP1	4.61444e-115	2.26492	Inhib_1
92	NYAP2	5.47838e-114	2.46683	Inhib_1
93	FAM110B	1.60603e-113	2.21572	Inhib_1
94	PDE8B	1.6919e-111	1.70545	Inhib_1
95	ANKRD55	9.54175e-110	3.63621	Inhib_1
96	IGSF11	2.79936e-109	2.20061	Inhib_1
97	RORA	6.48868e-109	1.20585	Inhib_1
98	PDGFD	7.62643e-109	4.56697	Inhib_1
99	HECW2	1.21956e-108	1.30048	Inhib_1
0	ADARB2	0	4.80157	Inhib_2_VIP
1	ERBB4	0	3.43494	Inhib_2_VIP
2	GALNTL6	0	3.05441	Inhib_2_VIP
3	SYNPR	0	3.3504	Inhib_2_VIP
4	RGS12	0	3.54493	Inhib_2_VIP
5	ROBO1	0	2.4318	Inhib_2_VIP
6	ROBO2	0	2.08172	Inhib_2_VIP
7	THSD7A	0	3.32233	Inhib_2_VIP
8	DLX6-AS1	0	3.76565	Inhib_2_VIP
9	CNTNAP2	0	1.61201	Inhib_2_VIP
10	NRXN3	4.96912e-290	1.32765	Inhib_2_VIP
11	VIP	8.51962e-276	6.61328	Inhib_2_VIP
12	PLD5	3.34331e-273	2.95766	Inhib_2_VIP
13	TCF4	1.61566e-250	1.27172	Inhib_2_VIP
14	GRIK2	7.85476e-245	1.61706	Inhib_2_VIP
15	CXCL14	3.21821e-235	4.03524	Inhib_2_VIP
16	NPAS3	2.74078e-216	1.72411	Inhib_2_VIP
17	DAB1	4.21298e-213	1.56096	Inhib_2_VIP
18	PROX1	8.32305e-207	4.38921	Inhib_2_VIP
19	CNR1	2.28372e-201	3.49091	Inhib_2_VIP
20	SLC24A3	1.26652e-200	2.9546	Inhib_2_VIP
21	KCNT2	1.24706e-197	2.20306	Inhib_2_VIP
22	FGF14	3.03384e-192	1.16348	Inhib_2_VIP
23	NRXN1	2.4274e-191	1.07542	Inhib_2_VIP
24	GRM7	3.05151e-190	1.42436	Inhib_2_VIP
25	NLGN1	1.36376e-187	1.17559	Inhib_2_VIP
26	SCG2	5.11033e-186	2.68461	Inhib_2_VIP
27	GAD1	2.40779e-179	2.13058	Inhib_2_VIP
28	DSCAM	5.22743e-178	1.25969	Inhib_2_VIP
29	SNTG1	6.81302e-170	1.23878	Inhib_2_VIP
30	GALNT13	3.51566e-165	1.83795	Inhib_2_VIP
31	CNTN4	6.70997e-165	1.32778	Inhib_2_VIP
32	C8orf34	1.92846e-161	2.39728	Inhib_2_VIP
33	ZNF536	4.09958e-161	2.01616	Inhib_2_VIP
34	ARL4C	1.41227e-156	2.32884	Inhib_2_VIP
35	INPP4B	1.46327e-150	1.83391	Inhib_2_VIP
36	ZNF385D	1.00026e-149	1.59871	Inhib_2_VIP
37	FRMD4A	5.07494e-148	1.06236	Inhib_2_VIP
38	SDK1	1.91988e-142	1.92044	Inhib_2_VIP
39	CHRM3	3.88664e-141	1.23035	Inhib_2_VIP
40	CSMD1	1.08474e-124	1.01202	Inhib_2_VIP
41	CALB2	9.64098e-123	5.64455	Inhib_2_VIP
42	DNER	3.69182e-117	1.54197	Inhib_2_VIP
43	VWC2L	1.87528e-116	2.51949	Inhib_2_VIP
44	AUTS2	3.83193e-116	0.967058	Inhib_2_VIP
45	DOCK10	1.30088e-113	1.59641	Inhib_2_VIP
46	L3MBTL4	1.46598e-113	2.33473	Inhib_2_VIP
47	ANO4	6.73712e-112	1.57663	Inhib_2_VIP
48	NR2F2-AS1	7.43496e-112	4.36306	Inhib_2_VIP
49	GRID2	1.62599e-111	1.25381	Inhib_2_VIP
50	PDE3A	2.43337e-109	3.68167	Inhib_2_VIP
51	KAZN	1.60093e-108	1.23952	Inhib_2_VIP
52	TAC3	1.61125e-105	5.59108	Inhib_2_VIP
53	LRP1B	2.29954e-99	0.895196	Inhib_2_VIP
54	CNTN5	2.60061e-99	1.27602	Inhib_2_VIP
55	SOBP	4.06908e-99	1.31635	Inhib_2_VIP
56	CNTNAP4	4.92042e-99	1.93631	Inhib_2_VIP
57	NFIB	5.80713e-96	1.1856	Inhib_2_VIP
58	GPHN	8.23069e-95	0.899658	Inhib_2_VIP
59	MIR325HG	1.3202e-92	2.57683	Inhib_2_VIP
60	ZNF804A	3.95393e-89	1.55061	Inhib_2_VIP
61	RP11-123O10.4	3.50437e-88	1.41405	Inhib_2_VIP
62	MIR99AHG	1.13556e-85	0.874595	Inhib_2_VIP
63	PTPRE	1.66188e-85	1.65917	Inhib_2_VIP
64	SPOCK3	7.41141e-84	1.14029	Inhib_2_VIP
65	MYT1L	2.38086e-83	0.941661	Inhib_2_VIP
66	TTC28	9.59683e-83	1.35499	Inhib_2_VIP
67	SLC44A5	6.10714e-81	1.24358	Inhib_2_VIP
68	LINC01322	1.24968e-79	1.596	Inhib_2_VIP
69	CHRNA2	2.02633e-79	6.00661	Inhib_2_VIP
70	SLC6A1	1.60804e-78	1.49322	Inhib_2_VIP
71	IGF1	5.17285e-78	3.0557	Inhib_2_VIP
72	TIMP2	2.78299e-75	1.64608	Inhib_2_VIP
73	LSAMP	6.52611e-75	0.684449	Inhib_2_VIP
74	REV3L	1.36503e-73	1.15255	Inhib_2_VIP
75	CACNA1D	1.84656e-73	1.36076	Inhib_2_VIP
76	ASIC2	5.44465e-73	0.914759	Inhib_2_VIP
77	AP1S2	7.13731e-73	2.21972	Inhib_2_VIP
78	MACROD2	8.68555e-73	0.816079	Inhib_2_VIP
79	ATP1B1	2.0963e-68	0.780703	Inhib_2_VIP
80	SEZ6L	4.93279e-68	1.28155	Inhib_2_VIP
81	ADAMTS6	1.35946e-64	3.19626	Inhib_2_VIP
82	NHS	5.62077e-64	1.91275	Inhib_2_VIP
83	GABRG3	5.90169e-64	1.04515	Inhib_2_VIP
84	GRIP1	9.98577e-64	1.215	Inhib_2_VIP
85	FSTL5	2.3295e-63	1.52141	Inhib_2_VIP
86	MYRIP	4.37139e-63	1.23311	Inhib_2_VIP
87	PARD3	1.39383e-62	1.72643	Inhib_2_VIP
88	NR3C2	1.80659e-62	1.26576	Inhib_2_VIP
89	ZEB2	4.14447e-62	0.844157	Inhib_2_VIP
90	RP11-384F7.2	5.65618e-62	0.776616	Inhib_2_VIP
91	GRIK1	7.4133e-62	1.17467	Inhib_2_VIP
92	CRH	7.82211e-62	3.26793	Inhib_2_VIP
93	LRRC4C	2.00062e-61	0.73427	Inhib_2_VIP
94	HDAC9	6.12766e-61	0.88939	Inhib_2_VIP
95	SHISA8	1.56427e-59	4.87141	Inhib_2_VIP
96	DLX1	2.25005e-59	3.24617	Inhib_2_VIP
97	GNAS	5.60655e-59	0.884499	Inhib_2_VIP
98	THSD7B	1.04021e-58	3.34413	Inhib_2_VIP
99	SLC6A1-AS1	1.11425e-58	1.34527	Inhib_2_VIP
0	RELN	3.44169e-214	7.41014	Inhib_3_SST
1	ADARB2	2.98038e-179	4.55994	Inhib_3_SST
2	GRIK2	7.38869e-165	2.91502	Inhib_3_SST
3	CXCL14	9.59464e-161	5.95542	Inhib_3_SST
4	FGF14	5.95979e-134	1.99731	Inhib_3_SST
5	CNTN5	9.89066e-120	2.58596	Inhib_3_SST
6	GALNTL6	2.60752e-119	2.82962	Inhib_3_SST
7	RP11-123O10.4	1.01229e-118	2.93859	Inhib_3_SST
8	ERBB4	2.97367e-117	3.13815	Inhib_3_SST
9	INPP4B	1.18824e-115	3.38904	Inhib_3_SST
10	FSTL5	8.36862e-112	3.25977	Inhib_3_SST
11	GRIK1	1.87381e-106	2.97166	Inhib_3_SST
12	DAB1	1.98365e-105	2.22871	Inhib_3_SST
13	ZNF385D	5.41716e-101	2.80347	Inhib_3_SST
14	DLX6-AS1	3.90885e-99	3.63916	Inhib_3_SST
15	GRIP1	4.9432e-97	2.45983	Inhib_3_SST
16	ROBO2	2.53268e-89	2.22409	Inhib_3_SST
17	NXPH1	1.86446e-87	2.84333	Inhib_3_SST
18	PLD5	7.69967e-87	2.96276	Inhib_3_SST
19	SPOCK3	5.88429e-86	2.39348	Inhib_3_SST
20	DOCK10	7.37604e-86	2.69511	Inhib_3_SST
21	DNER	3.47515e-85	2.55303	Inhib_3_SST
22	PTPRM	4.87236e-85	2.43347	Inhib_3_SST
23	CNTNAP2	8.15259e-85	1.72135	Inhib_3_SST
24	MGAT4C	1.09591e-83	2.07276	Inhib_3_SST
25	HS3ST5	2.37679e-79	3.09667	Inhib_3_SST
26	MYO16	3.50465e-76	2.70683	Inhib_3_SST
27	ROBO1	7.94179e-74	2.01399	Inhib_3_SST
28	CTB-107G13.1	3.65476e-72	6.81058	Inhib_3_SST
29	ZNF536	5.57305e-72	2.31986	Inhib_3_SST
30	CNR1	8.8869e-71	3.3123	Inhib_3_SST
31	RGS12	4.22263e-69	2.46572	Inhib_3_SST
32	RBMS3	1.34357e-66	2.53786	Inhib_3_SST
33	KCNC2	1.08463e-64	1.70145	Inhib_3_SST
34	EPHA6	2.9285e-63	1.84576	Inhib_3_SST
35	SLC6A1	4.96431e-63	2.55532	Inhib_3_SST
36	GAD2	1.14531e-62	3.1052	Inhib_3_SST
37	KAZN	1.22841e-62	1.74017	Inhib_3_SST
38	MACROD2	2.89433e-60	1.59401	Inhib_3_SST
39	PRR16	1.37279e-59	2.57628	Inhib_3_SST
40	CSMD3	1.91365e-59	1.47871	Inhib_3_SST
41	GAD1	2.97188e-58	2.21899	Inhib_3_SST
42	CHRM3	3.13799e-57	1.5343	Inhib_3_SST
43	RAB3C	4.21422e-57	1.75149	Inhib_3_SST
44	LINGO2	1.94736e-55	1.58575	Inhib_3_SST
45	AC074363.1	4.51828e-55	2.06859	Inhib_3_SST
46	NFIB	8.48628e-54	1.63188	Inhib_3_SST
47	ALK	1.5638e-53	2.81455	Inhib_3_SST
48	SGK1	2.15206e-53	2.04666	Inhib_3_SST
49	FRAS1	1.89391e-51	2.29424	Inhib_3_SST
50	AP1S2	3.34317e-51	2.88878	Inhib_3_SST
51	FGF13	3.74735e-51	2.38256	Inhib_3_SST
52	SGCZ	1.12736e-50	2.22651	Inhib_3_SST
53	UNC5D	3.97532e-49	1.63857	Inhib_3_SST
54	GRIA2	2.84899e-47	1.182	Inhib_3_SST
55	MAML3	4.72589e-47	2.71032	Inhib_3_SST
56	CCDC85A	1.06905e-46	1.91666	Inhib_3_SST
57	SLC6A1-AS1	1.45038e-46	2.31112	Inhib_3_SST
58	PCDH15	1.30353e-45	1.94064	Inhib_3_SST
59	CHSY3	1.89289e-45	1.56195	Inhib_3_SST
60	NCAM2	7.35202e-45	1.47001	Inhib_3_SST
61	NR2F2-AS1	7.14506e-44	3.90281	Inhib_3_SST
62	SCG2	2.23359e-42	2.24951	Inhib_3_SST
63	FREM1	9.82403e-40	3.85467	Inhib_3_SST
64	PIP5K1B	1.79981e-38	2.17681	Inhib_3_SST
65	CNTNAP4	1.83367e-38	2.1768	Inhib_3_SST
66	SHISA9	1.71974e-37	1.48094	Inhib_3_SST
67	EGFR	2.15761e-37	3.31888	Inhib_3_SST
68	RP11-223C24.1	1.69561e-36	3.05716	Inhib_3_SST
69	ADRA1A	3.18414e-35	3.06686	Inhib_3_SST
70	MCTP1	1.452e-34	1.41725	Inhib_3_SST
71	SORCS3	8.32289e-34	1.8677	Inhib_3_SST
72	ARL4C	1.48984e-33	1.98052	Inhib_3_SST
73	IL1RAPL2	5.37333e-33	1.85323	Inhib_3_SST
74	TOX3	1.97975e-32	3.28909	Inhib_3_SST
75	XKR4	3.04465e-32	1.40301	Inhib_3_SST
76	MTSS1	3.96371e-32	1.9288	Inhib_3_SST
77	KCNAB1	5.35646e-32	1.52554	Inhib_3_SST
78	NYAP2	5.5381e-32	2.37377	Inhib_3_SST
79	IL1RAPL1	8.54234e-32	1.02845	Inhib_3_SST
80	GABRB1	9.9735e-32	1.09533	Inhib_3_SST
81	GABRB2	1.85771e-31	1.06381	Inhib_3_SST
82	EXT1	1.99928e-31	1.46435	Inhib_3_SST
83	HDAC9	2.21866e-31	1.21308	Inhib_3_SST
84	C8orf34	1.32799e-30	1.948	Inhib_3_SST
85	PLPPR5	1.48592e-30	2.05672	Inhib_3_SST
86	FAM110B	2.13978e-30	1.93342	Inhib_3_SST
87	DGKB	6.14219e-30	1.14297	Inhib_3_SST
88	GRM8	6.85625e-30	2.03392	Inhib_3_SST
89	SST	1.58747e-29	3.03079	Inhib_3_SST
90	BCL11B	1.77753e-29	2.19977	Inhib_3_SST
91	NPAS3	2.06496e-29	1.16993	Inhib_3_SST
92	QKI	3.29682e-29	0.879416	Inhib_3_SST
93	GRIN3A	1.68946e-28	2.21067	Inhib_3_SST
94	FNBP1L	2.69502e-28	1.99375	Inhib_3_SST
95	CACNA1B	3.05875e-28	1.16126	Inhib_3_SST
96	SPOCK1	6.45449e-28	1.10619	Inhib_3_SST
97	TCF4	9.44031e-28	0.920143	Inhib_3_SST
98	ABI1	9.44031e-28	1.63319	Inhib_3_SST
99	SV2C	1.20071e-27	3.07196	Inhib_3_SST
0	FOS	0.0023496	6.21449	Inhib_4_SST
1	GRIK1	0.002931	5.23664	Inhib_4_SST
2	SPOCK3	0.0501887	3.09849	Inhib_4_SST
3	ZNF385D	0.0501887	3.24645	Inhib_4_SST
4	SST	0.122397	6.30375	Inhib_4_SST
5	RBFOX1	0.123062	1.82622	Inhib_4_SST
6	JUNB	0.13038	4.4927	Inhib_4_SST
7	EGR3	0.13038	4.46418	Inhib_4_SST
8	EGR1	0.140407	4.11681	Inhib_4_SST
9	DUSP1	0.140407	4.15993	Inhib_4_SST
10	ELAVL2	0.165699	2.43964	Inhib_4_SST
11	LINC01122	0.173387	2.57592	Inhib_4_SST
12	NXPH1	0.201289	3.18065	Inhib_4_SST
13	BCL11A	0.288897	2.22473	Inhib_4_SST
14	NPY	0.347306	6.66804	Inhib_4_SST
15	NETO2	0.38197	3.11173	Inhib_4_SST
16	ROBO2	0.427103	2.45651	Inhib_4_SST
17	NR4A1	0.427103	4.66261	Inhib_4_SST
18	CADPS	0.427103	1.86412	Inhib_4_SST
19	TENM1	0.450356	2.80897	Inhib_4_SST
20	ARX	0.485654	4.05987	Inhib_4_SST
21	RUNX1T1	0.578341	1.9564	Inhib_4_SST
22	NRXN3	0.594111	1.44812	Inhib_4_SST
23	PDIA2	0.594111	2.29628	Inhib_4_SST
24	HSPA1A	0.633494	3.71333	Inhib_4_SST
25	KIAA1217	0.682226	2.22136	Inhib_4_SST
26	SGCZ	0.682226	3.15806	Inhib_4_SST
27	ELOVL5	0.749697	3.59587	Inhib_4_SST
28	VGF	0.755362	3.57591	Inhib_4_SST
29	WLS	0.755362	3.41893	Inhib_4_SST
30	SOX6	0.774965	2.4641	Inhib_4_SST
31	DPYSL5	0.81235	3.30807	Inhib_4_SST
32	TNIK	0.889912	1.75688	Inhib_4_SST
33	ZNF608	0.986165	3.09719	Inhib_4_SST
34	ROBO1	0.986165	2.39285	Inhib_4_SST
69	EGR2	1	5.9903	Inhib_4_SST
70	LRP8	1	3.03877	Inhib_4_SST
71	PCLO	1	1.25247	Inhib_4_SST
72	GRID2	1	1.94126	Inhib_4_SST
73	NTRK2	1	1.38228	Inhib_4_SST
74	TSPYL2	1	1.95013	Inhib_4_SST
75	PTPN4	1	1.93192	Inhib_4_SST
76	SHTN1	1	1.93997	Inhib_4_SST
77	MAP7D1	1	2.37997	Inhib_4_SST
78	APLP2	1	1.55406	Inhib_4_SST
79	PRNP	1	1.34985	Inhib_4_SST
80	CTD-2537O9.1	1	1.49414	Inhib_4_SST
81	ATP6V1A	1	1.53146	Inhib_4_SST
82	CYTH3	1	2.20439	Inhib_4_SST
83	PWAR6	1	1.32162	Inhib_4_SST
84	STXBP6	1	2.60785	Inhib_4_SST
85	CDH9	1	1.88759	Inhib_4_SST
86	LIMCH1	1	1.24718	Inhib_4_SST
87	RP11-123O10.4	1	1.91359	Inhib_4_SST
88	MRPL41	1	1.22215	Inhib_4_SST
89	SLC24A3	1	2.18974	Inhib_4_SST
90	FAM135B	1	1.54541	Inhib_4_SST
91	RND3	1	3.61287	Inhib_4_SST
92	IGSF8	1	1.48949	Inhib_4_SST
93	NOS1	1	4.01138	Inhib_4_SST
94	ANKRD36C	1	1.33482	Inhib_4_SST
95	PCDH15	1	1.76829	Inhib_4_SST
96	CPT1C	1	2.04931	Inhib_4_SST
97	KIZ	1	2.12801	Inhib_4_SST
68	KIF26B	1	3.19709	Inhib_4_SST
67	SMARCA2	1	1.59899	Inhib_4_SST
49	THOC2	1	2.11068	Inhib_4_SST
65	NCOA2	1	1.5208	Inhib_4_SST
35	RASGRF2	1	1.71838	Inhib_4_SST
36	LINC00599	1	1.86127	Inhib_4_SST
37	GAD1	1	2.90179	Inhib_4_SST
38	TPD52L2	1	2.86718	Inhib_4_SST
39	RNF157	1	2.3757	Inhib_4_SST
40	ARC	1	4.58131	Inhib_4_SST
41	PHF20L1	1	1.8592	Inhib_4_SST
42	TCF4	1	1.37724	Inhib_4_SST
43	TENM3	1	2.07585	Inhib_4_SST
44	EIF4A2	1	1.50449	Inhib_4_SST
45	ARHGAP20	1	2.50182	Inhib_4_SST
46	NAV2	1	1.77893	Inhib_4_SST
47	RBMS3	1	1.70571	Inhib_4_SST
48	KCTD16	1	1.47918	Inhib_4_SST
66	GRIK2	1	1.35676	Inhib_4_SST
98	SYNPR	1	1.54947	Inhib_4_SST
51	COL7A1	1	3.53646	Inhib_4_SST
52	MIR181A1HG	1	2.12983	Inhib_4_SST
53	PTPRM	1	1.66147	Inhib_4_SST
54	CACNG8	1	1.93485	Inhib_4_SST
55	BACH1	1	3.35119	Inhib_4_SST
56	MPDZ	1	1.48355	Inhib_4_SST
57	SV2A	1	1.26191	Inhib_4_SST
58	DLGAP1	1	1.23895	Inhib_4_SST
59	DNM2	1	3.18782	Inhib_4_SST
60	XKR4	1	1.6931	Inhib_4_SST
61	DNM3	1	1.41084	Inhib_4_SST
62	NRIP3	1	2.80113	Inhib_4_SST
63	NCAM2	1	1.5292	Inhib_4_SST
64	ADCY8	1	2.74797	Inhib_4_SST
50	MXI1	1	2.12633	Inhib_4_SST
99	PCBP4	1	1.96753	Inhib_4_SST
0	ERBB4	0	4.39092	Inhib_5
28	MAGI1	0	1.63234	Inhib_5
27	CADPS	0	1.65941	Inhib_5
26	MAGI2	0	1.40264	Inhib_5
25	IL1RAPL1	0	1.64912	Inhib_5
23	KCNAB1	0	2.33315	Inhib_5
22	TENM3	0	2.36893	Inhib_5
21	KLF12	0	2.32909	Inhib_5
20	PAM	0	2.14685	Inhib_5
19	KCND2	0	1.92134	Inhib_5
18	PRKG1	0	2.24031	Inhib_5
17	SPOCK3	0	2.34185	Inhib_5
16	MYO16	0	2.97162	Inhib_5
15	CNTNAP3B	0	3.19538	Inhib_5
24	ASTN2	0	2.03666	Inhib_5
13	PTPRM	0	2.81419	Inhib_5
12	SOX6	0	3.17035	Inhib_5
11	SLIT2	0	2.78758	Inhib_5
10	ZNF804A	0	3.24962	Inhib_5
9	DLGAP1	0	1.91182	Inhib_5
8	DPP10	0	2.82451	Inhib_5
7	RP11-123O10.4	0	3.07077	Inhib_5
6	KIAA1217	0	3.15143	Inhib_5
5	FGF12	0	2.19225	Inhib_5
14	GRIP1	0	2.46979	Inhib_5
4	ZNF385D	0	3.44566	Inhib_5
3	CNTNAP2	0	2.28	Inhib_5
2	NXPH1	0	3.81166	Inhib_5
1	KCNC2	0	2.89877	Inhib_5
29	EPHA6	2.79539e-301	2.17854	Inhib_5
30	ANO4	1.72259e-300	2.24618	Inhib_5
31	RP11-444D3.1	2.89127e-295	2.2968	Inhib_5
32	BTBD11	3.66552e-294	3.57843	Inhib_5
33	VWC2	1.41439e-291	2.76495	Inhib_5
34	ZNF536	1.73939e-291	2.29569	Inhib_5
35	GAD1	2.17356e-288	2.47344	Inhib_5
36	KAZN	2.47012e-286	1.73089	Inhib_5
37	CNTNAP3	4.49379e-286	3.44282	Inhib_5
38	RBMS3	3.62031e-276	2.36338	Inhib_5
39	FAM19A2	1.15699e-273	1.76013	Inhib_5
40	XKR4	2.33206e-264	1.8118	Inhib_5
41	TMEM132C	3.30821e-263	2.92896	Inhib_5
42	TENM1	2.18201e-259	2.58519	Inhib_5
43	CNTN5	1.70119e-257	1.78178	Inhib_5
44	ZMAT4	1.0573e-254	2.07044	Inhib_5
45	SGCZ	3.5793e-250	2.208	Inhib_5
46	FRMD5	3.74923e-249	1.55787	Inhib_5
47	LRRC4C	3.07661e-248	1.55433	Inhib_5
48	TENM2	4.5572e-248	1.55895	Inhib_5
49	AC010127.3	1.8673e-243	2.17624	Inhib_5
50	SUPT3H	7.63737e-243	1.68324	Inhib_5
51	SDK1	3.96079e-240	2.13957	Inhib_5
52	ESRRG	1.63931e-230	1.76946	Inhib_5
53	SNRPN	1.4029e-229	2.18334	Inhib_5
54	SLC44A5	1.45858e-226	1.73064	Inhib_5
55	ADAMTS17	1.35805e-222	3.32446	Inhib_5
56	HCN1	5.27835e-220	1.47134	Inhib_5
57	KIF26B	1.09283e-218	2.59003	Inhib_5
58	RBFOX1	2.35852e-216	1.41863	Inhib_5
59	ELAVL2	1.86914e-209	1.7076	Inhib_5
60	ENOX1	2.24323e-209	1.44375	Inhib_5
61	NEAT1	2.34739e-207	2.32763	Inhib_5
62	RPS6KA2	3.23459e-207	1.86939	Inhib_5
63	TMEM108	3.6162e-205	1.5175	Inhib_5
64	GAD2	2.15467e-202	2.54542	Inhib_5
65	TIAM1	4.07315e-199	1.82928	Inhib_5
66	RASGRF2	1.54901e-197	1.62349	Inhib_5
67	SLC6A1-AS1	1.99106e-193	2.14802	Inhib_5
68	KCTD8	4.64855e-193	1.72642	Inhib_5
69	TAC1	6.22366e-192	3.09533	Inhib_5
70	GRIA4	9.69571e-192	1.3991	Inhib_5
71	ATRNL1	6.09117e-190	1.3304	Inhib_5
72	DTNA	1.04615e-189	1.27736	Inhib_5
73	CACNB4	5.46051e-189	1.32196	Inhib_5
74	KCNMB2-AS1	4.68551e-188	1.83503	Inhib_5
75	NHS	3.95948e-187	2.53042	Inhib_5
76	CNTNAP5	8.24622e-187	1.50854	Inhib_5
77	SLC4A10	2.83485e-175	1.24045	Inhib_5
78	INPP4B	3.51899e-171	1.51958	Inhib_5
79	SHISA9	4.76505e-171	1.53578	Inhib_5
80	FHIT	2.325e-170	1.37572	Inhib_5
81	OSBPL3	4.61293e-170	1.89399	Inhib_5
82	GABRG3	1.13775e-168	1.45186	Inhib_5
83	SAMD5	1.15204e-164	2.86447	Inhib_5
84	LRRTM4	4.16778e-160	1.35867	Inhib_5
85	PTCHD4	4.50039e-160	2.148	Inhib_5
86	PPARGC1A	6.74135e-159	2.05314	Inhib_5
87	TRPC4	1.68787e-157	3.17778	Inhib_5
88	SETBP1	1.77242e-157	1.42157	Inhib_5
89	OXR1	8.1339e-157	1.18145	Inhib_5
90	GRM5	1.98182e-156	1.16676	Inhib_5
91	PLCXD3	3.99387e-155	2.57743	Inhib_5
92	MMP16	2.05732e-151	1.23941	Inhib_5
93	LRRFIP1	9.33461e-151	1.53572	Inhib_5
94	MEF2C	9.38032e-149	1.10761	Inhib_5
95	SLC9A9	1.84369e-148	2.14788	Inhib_5
96	KLHL5	6.27462e-147	2.28494	Inhib_5
97	MALAT1	4.70817e-146	1.06749	Inhib_5
98	ANK1	6.42076e-145	2.79248	Inhib_5
99	UNC5D	3.04755e-143	1.25255	Inhib_5
0	GRIK1	0	5.0088	Inhib_6_SST
1	NXPH1	0	3.50039	Inhib_6_SST
2	GRIK2	0	2.53699	Inhib_6_SST
3	SYNPR	0	3.45843	Inhib_6_SST
4	SST	0	6.1398	Inhib_6_SST
5	KIAA1217	0	2.93878	Inhib_6_SST
6	ROBO2	0	2.69375	Inhib_6_SST
7	SPOCK3	0	3.06196	Inhib_6_SST
8	ROBO1	0	2.86977	Inhib_6_SST
9	CNTNAP2	8.28138e-305	1.95464	Inhib_6_SST
10	XKR4	6.95758e-295	2.43502	Inhib_6_SST
11	NRXN3	1.13133e-275	1.68341	Inhib_6_SST
12	RP11-123O10.4	6.81695e-244	2.5396	Inhib_6_SST
13	ASTN2	1.23291e-233	2.10079	Inhib_6_SST
14	PCDH11X	2.02359e-228	2.90897	Inhib_6_SST
15	RUNX1T1	1.07717e-222	2.07164	Inhib_6_SST
16	SOX6	3.56482e-221	2.75965	Inhib_6_SST
17	ELAVL2	1.54742e-218	2.18137	Inhib_6_SST
18	CDH9	8.07609e-213	2.52247	Inhib_6_SST
19	RBFOX1	1.07984e-212	1.60433	Inhib_6_SST
20	PCDH15	1.18504e-205	2.83945	Inhib_6_SST
21	TENM3	1.81391e-204	2.34055	Inhib_6_SST
22	NPAS3	1.20797e-195	2.10982	Inhib_6_SST
23	TRHDE	1.8183e-191	2.79633	Inhib_6_SST
24	PAM	1.03167e-187	1.97274	Inhib_6_SST
25	GAD1	3.88261e-179	2.55135	Inhib_6_SST
26	GRID2	1.12737e-177	1.88349	Inhib_6_SST
27	OXR1	4.57051e-172	1.42223	Inhib_6_SST
28	GRIP1	1.03019e-170	2.05335	Inhib_6_SST
29	PTPRM	1.49908e-169	2.16073	Inhib_6_SST
30	PLCH1	1.49908e-169	2.68246	Inhib_6_SST
31	NETO1	5.14535e-161	2.04162	Inhib_6_SST
32	STXBP6	9.27044e-160	2.69502	Inhib_6_SST
33	GRIN3A	7.79244e-159	3.2665	Inhib_6_SST
34	RAB3C	6.00027e-153	1.72151	Inhib_6_SST
35	CDH13	3.59354e-150	2.03675	Inhib_6_SST
36	TIAM1	8.5163e-148	2.03506	Inhib_6_SST
37	ZNF385D	9.44685e-140	1.99637	Inhib_6_SST
38	KCNMB2-AS1	1.66205e-139	2.13029	Inhib_6_SST
39	CADPS	8.51769e-138	1.34968	Inhib_6_SST
40	KCNC2	3.92224e-137	1.48491	Inhib_6_SST
41	MGAT4C	7.70341e-137	1.69238	Inhib_6_SST
42	GPC6	1.78362e-133	1.78182	Inhib_6_SST
43	PCDH11Y	2.34315e-133	2.48491	Inhib_6_SST
44	RBMS3	2.23435e-129	2.11519	Inhib_6_SST
45	DLGAP1	4.12552e-128	1.23207	Inhib_6_SST
46	TENM2	2.79443e-124	1.3686	Inhib_6_SST
47	ST6GALNAC5	2.17501e-121	1.5993	Inhib_6_SST
48	SHISA6	8.38927e-115	2.66728	Inhib_6_SST
49	KIF26B	1.51068e-112	2.55859	Inhib_6_SST
50	SLC8A1	1.6664e-112	1.28473	Inhib_6_SST
51	GRIA3	5.44528e-111	1.28156	Inhib_6_SST
52	AUTS2	8.34149e-111	1.16258	Inhib_6_SST
53	COL25A1	7.67487e-110	3.54984	Inhib_6_SST
54	WLS	5.04133e-109	2.81372	Inhib_6_SST
55	RASGRF2	3.45139e-108	1.59209	Inhib_6_SST
56	LIMCH1	1.3376e-107	1.1966	Inhib_6_SST
57	LHFPL3	6.47189e-103	1.88003	Inhib_6_SST
58	ADGRL2	7.23977e-102	1.31079	Inhib_6_SST
59	GRIA1	5.93133e-100	1.33164	Inhib_6_SST
60	TCF4	4.54966e-95	1.00769	Inhib_6_SST
61	TMTC1	4.72398e-95	1.87364	Inhib_6_SST
62	PCLO	8.15456e-95	1.13265	Inhib_6_SST
63	TENM1	2.64005e-93	2.18848	Inhib_6_SST
64	DPP6	3.26793e-92	1.08975	Inhib_6_SST
65	SNRPN	3.17888e-88	1.79193	Inhib_6_SST
66	KLHL5	3.23977e-88	2.23084	Inhib_6_SST
67	DAB1	1.40678e-87	1.29198	Inhib_6_SST
68	BACH1	3.10229e-86	2.61655	Inhib_6_SST
69	CACNA2D3	3.10229e-86	1.28875	Inhib_6_SST
70	LINC01322	1.53067e-80	1.66008	Inhib_6_SST
71	RAB3B	6.22176e-80	3.60884	Inhib_6_SST
72	AAK1	2.69796e-79	1.09738	Inhib_6_SST
73	TIMP2	9.03104e-76	1.90926	Inhib_6_SST
74	GRIN2B	4.21071e-75	0.996902	Inhib_6_SST
75	GAD2	1.82108e-73	2.06503	Inhib_6_SST
76	ADCY8	5.43666e-70	2.22076	Inhib_6_SST
77	PITPNC1	1.86333e-66	1.27524	Inhib_6_SST
78	DAPK1	2.25102e-66	1.46601	Inhib_6_SST
79	TNIK	1.33915e-65	1.00223	Inhib_6_SST
80	FRMD5	1.39159e-65	0.969749	Inhib_6_SST
81	GRIK3	2.19649e-65	2.5155	Inhib_6_SST
82	BCL11A	7.55967e-65	1.35601	Inhib_6_SST
83	TMSB4X	4.57373e-64	0.923722	Inhib_6_SST
84	NETO2	2.10596e-62	1.81674	Inhib_6_SST
85	PAWR	8.93938e-62	3.62575	Inhib_6_SST
86	SLC24A3	3.89007e-61	2.03759	Inhib_6_SST
87	SMYD3	6.78746e-61	0.944647	Inhib_6_SST
88	NCOA2	1.34107e-60	1.22809	Inhib_6_SST
89	SLC24A2	1.85469e-60	0.867661	Inhib_6_SST
90	RPS6KA2	1.56775e-59	1.35787	Inhib_6_SST
91	ANKRD36	5.20217e-59	1.11516	Inhib_6_SST
92	ANKRD36C	7.39569e-59	1.15839	Inhib_6_SST
93	CHRM3	1.86013e-58	0.964481	Inhib_6_SST
94	MAGI1	5.18988e-58	0.851958	Inhib_6_SST
95	ADGRL3	7.92756e-58	0.846948	Inhib_6_SST
96	ADCY2	1.396e-57	1.09298	Inhib_6_SST
97	TMTC2	9.76411e-57	1.21116	Inhib_6_SST
98	LINC00693	3.38947e-55	1.99088	Inhib_6_SST
[truncated: 1,301 more rows]

## Sheet: Table S2
Number	Genes	Adjusted p-value	Log fold change	Cluster
0	Slc1a3	0	14.2742	Astro
1	Acsbg1	0	12.9119	Astro
2	Slco1c1	0	14.2114	Astro
3	Ptprz1	0	9.44695	Astro
4	Fam107a	0	11.987	Astro
5	Malat1	0	2.42907	Astro
6	Dbi	0	4.51681	Astro
7	Gstm2-ps1	0	7.54976	Astro
8	Hepacam	0	10.7894	Astro
9	Gm3764	0	5.59688	Astro
10	Sox9	0	8.72522	Astro
11	Cst3	0	4.61361	Astro
12	Qk	0	6.24672	Astro
13	Slc27a1	0	7.09172	Astro
14	Cd63	0	8.06455	Astro
15	Fgfr3	0	11.2232	Astro
16	Il18	0	8.46235	Astro
17	Tsc22d4	0	9.20606	Astro
18	Slc7a10	0	12.7013	Astro
19	Son	0	2.40917	Astro
20	S100a1	0	9.56362	Astro
21	Luzp2	0	7.78863	Astro
22	Mertk	0	11.5813	Astro
23	Msmo1	0	4.87718	Astro
24	Apoe	0	12.931	Astro
25	Sat1	0	4.67307	Astro
26	Gstm1	0	10.9013	Astro
27	Clu	0	4.11653	Astro
28	Ntsr2	0	12.6452	Astro
29	Gpr37l1	0	14.6844	Astro
30	Ppap2b	0	12.2529	Astro
31	Htra1	0	9.82257	Astro
32	Gja1	0	14.3851	Astro
33	Slc1a2	0	6.50596	Astro
34	Mt2	0	11.0032	Astro
35	Aldoc	0	10.4163	Astro
36	Mt1	0	7.75326	Astro
37	Mt3	0	3.32024	Astro
38	Cldn10	0	13.4404	Astro
39	Pla2g7	0	11.2844	Astro
40	F3	0	12.6127	Astro
41	Prdx6	0	6.53307	Astro
42	Gjb6	0	14.51	Astro
43	S1pr1	0	14.1941	Astro
44	Glul	0	6.90656	Astro
45	Bcan	0	10.3449	Astro
46	Mfge8	0	13.3822	Astro
47	Atp1a2	0	12.1463	Astro
48	Gstm5	0	3.90284	Astro
49	Ndrg2	0	8.48819	Astro
50	Tlcd1	6.14442e-304	12.151	Astro
51	Atp1b2	1.44646e-303	4.35876	Astro
52	Btbd17	3.33846e-302	10.3705	Astro
53	Zbtb20	6.89203e-301	8.15768	Astro
54	Slc38a3	2.5249e-299	11.9546	Astro
55	Acsl3	5.98304e-298	4.27701	Astro
56	Mmd2	9.31216e-297	7.02775	Astro
57	Appl2	1.58671e-294	7.91078	Astro
58	Prdx1	2.1872e-294	2.62316	Astro
59	Cmtm5	1.95847e-292	11.1696	Astro
60	Mlc1	3.08785e-292	12.269	Astro
61	Slc39a12	6.99125e-291	12.8222	Astro
62	Vcam1	2.51258e-290	10.7202	Astro
63	S100a16	5.72607e-289	10.752	Astro
64	Cd63-ps	1.07564e-287	4.78103	Astro
65	Lcat	5.5326e-287	12.6126	Astro
66	Csrp1	7.67676e-285	8.10992	Astro
67	Nat8	1.17405e-284	12.2825	Astro
68	Car2	1.73715e-282	8.50483	Astro
69	Fxyd1	5.6241e-280	6.56365	Astro
70	Dbx2	1.45098e-277	10.5109	Astro
71	Hmgn3	2.42114e-277	2.52722	Astro
72	Slc4a4	3.88162e-277	7.67126	Astro
73	Fam20a	4.0561e-277	8.96129	Astro
74	Ttyh1	2.00021e-275	3.67142	Astro
75	Sdc4	1.04063e-274	9.4209	Astro
76	Fermt2	2.36555e-274	6.18534	Astro
77	Daam2	9.85812e-274	9.52058	Astro
78	Aqp4	1.90589e-273	12.9579	Astro
79	Cml1	9.25272e-271	6.64356	Astro
80	Rsrp1	1.76207e-270	1.97179	Astro
81	Prex2	9.85882e-267	8.60474	Astro
82	Nkain4	4.49825e-265	6.57711	Astro
83	Dclk1	6.63709e-265	2.5913	Astro
84	Dio2	1.37869e-262	10.1328	Astro
85	Slc25a18	2.13069e-262	10.5846	Astro
86	Sfxn5	3.07432e-261	5.40291	Astro
87	Ptplb	1.33832e-260	5.73482	Astro
88	Vegfa	2.21512e-260	5.04215	Astro
89	Gng5	7.44731e-260	5.89426	Astro
90	Slc9a3r1	1.40655e-259	11.0563	Astro
91	Cspg5	1.54976e-259	2.74365	Astro
92	Tril	8.44234e-259	10.5295	Astro
93	Gm12222	5.49073e-258	4.28502	Astro
94	Id4	5.20289e-257	7.7234	Astro
95	Timp4	5.59413e-256	7.88187	Astro
96	Sparcl1	9.52714e-256	3.34185	Astro
97	Macf1	8.87861e-255	2.70724	Astro
98	Nfia	1.24919e-254	5.78325	Astro
99	Ntrk2	7.59497e-254	2.86567	Astro
0	Sdcbp	8.26726e-65	1.98193	Batch Grouping
1	Pou3f1	1.65912e-62	6.55609	Batch Grouping
2	Serpine2	6.2017e-62	6.61256	Batch Grouping
3	LOC102634502	1.02367e-58	5.53114	Batch Grouping
4	Gm6789	6.87359e-58	3.16279	Batch Grouping
5	Tmem163	1.80507e-52	6.19174	Batch Grouping
6	Chst8	2.9066e-52	5.50391	Batch Grouping
7	Grp	4.91074e-52	6.63404	Batch Grouping
8	Acer2	1.31576e-50	5.06432	Batch Grouping
9	Mt1	8.36099e-49	3.26233	Batch Grouping
10	Gmpr	8.36099e-49	2.68285	Batch Grouping
11	Fezf2	3.76445e-48	6.03843	Batch Grouping
12	Gm19410	5.15311e-47	5.21148	Batch Grouping
13	Meis2	9.63812e-47	5.60886	Batch Grouping
14	Kcng1	2.85453e-46	5.53723	Batch Grouping
15	Igsf21	4.74033e-46	4.90032	Batch Grouping
16	Tcerg1l	1.27547e-44	5.20583	Batch Grouping
17	Gm2164	1.76868e-44	5.70164	Batch Grouping
18	Sh3bgrl3	4.47379e-44	1.57187	Batch Grouping
19	1700037H04Rik	1.79663e-42	2.0098	Batch Grouping
20	Vsig2	2.39175e-42	3.5305	Batch Grouping
21	Fam19a1	3.02339e-42	5.99633	Batch Grouping
22	Mt2	3.02339e-42	4.4874	Batch Grouping
23	Calm2	5.85139e-42	0.989283	Batch Grouping
24	Tekt5	1.21051e-41	5.53096	Batch Grouping
25	Dtnbp1	1.49883e-41	2.4471	Batch Grouping
26	Jsrp1	1.70158e-41	4.50968	Batch Grouping
27	Id2	2.13431e-41	4.22789	Batch Grouping
28	Pcp4	4.66514e-41	5.48708	Batch Grouping
29	Qrfpr	3.07306e-40	6.28498	Batch Grouping
30	Slc20a1	3.36845e-40	2.85115	Batch Grouping
31	Bhlhe40	1.96683e-39	4.47785	Batch Grouping
32	Pik3r6	4.33869e-39	5.25002	Batch Grouping
33	Gstp1	8.21958e-39	0.954164	Batch Grouping
34	Tmem150c	2.08192e-38	3.86097	Batch Grouping
35	Pex5l	1.67912e-37	3.38291	Batch Grouping
36	Bend5	2.48824e-37	3.67805	Batch Grouping
37	Slc5a5	1.71731e-36	4.65542	Batch Grouping
38	Ier5l	4.14401e-36	2.80393	Batch Grouping
39	B230206L02Rik	7.07684e-36	4.52365	Batch Grouping
40	Npr3	1.06214e-35	4.95412	Batch Grouping
41	Cyb5r1	1.06357e-35	3.44051	Batch Grouping
42	Tiam2	1.27395e-35	3.85146	Batch Grouping
43	Myh7	1.32344e-35	4.92609	Batch Grouping
44	Rasgrf1	2.71887e-35	2.266	Batch Grouping
45	Kif22	1.13538e-34	2.97216	Batch Grouping
46	Ckmt1	1.56471e-34	1.46445	Batch Grouping
47	Rgma	1.56471e-34	3.41296	Batch Grouping
48	Slit3	1.59788e-34	3.27319	Batch Grouping
49	Tenm3	2.5709e-34	3.60159	Batch Grouping
50	Chn1	2.6328e-34	1.77564	Batch Grouping
51	Enc1	4.29792e-34	3.43494	Batch Grouping
52	Ptk2b	7.66828e-34	4.44875	Batch Grouping
53	Syt17	7.75784e-34	4.41715	Batch Grouping
54	Crym	8.21133e-34	6.10533	Batch Grouping
55	Ephx1	1.1854e-33	4.70308	Batch Grouping
56	Gm36916	6.07311e-33	3.22795	Batch Grouping
57	Mchr1	9.65105e-33	3.82967	Batch Grouping
58	Btg3	1.43304e-32	2.48777	Batch Grouping
59	Gnb5	2.27147e-32	1.46943	Batch Grouping
60	Pak1	5.9113e-32	1.81233	Batch Grouping
61	Mgp	7.78646e-32	5.66489	Batch Grouping
62	Lmo1	1.0265e-31	3.93823	Batch Grouping
63	Arpc5	1.07996e-31	1.55736	Batch Grouping
64	Lmo7	1.42702e-31	3.51298	Batch Grouping
65	Dcdc2a	1.58369e-31	4.10806	Batch Grouping
66	Fgfr1	3.75561e-31	3.67638	Batch Grouping
67	Bhlhe41	4.36837e-31	2.91308	Batch Grouping
68	Tanc1	1.07226e-30	3.96807	Batch Grouping
69	Casz1	1.41428e-30	3.36985	Batch Grouping
70	Nrp1	1.90226e-30	4.09878	Batch Grouping
71	Myo5b	2.50641e-30	4.06097	Batch Grouping
72	Rbm24	2.59136e-30	3.41123	Batch Grouping
73	Mas1	3.50858e-30	4.62121	Batch Grouping
74	Galnt9	4.29809e-30	3.46133	Batch Grouping
75	Fam20a	5.82097e-30	3.94749	Batch Grouping
76	Nrg1	7.23231e-30	3.39338	Batch Grouping
77	Tspan17	1.68869e-29	3.00505	Batch Grouping
78	Prkcg	1.87515e-29	3.35189	Batch Grouping
79	Ctsz	2.07482e-29	3.76444	Batch Grouping
80	Arhgdib	2.31146e-29	4.57835	Batch Grouping
81	Ryr1	2.32809e-29	4.06055	Batch Grouping
82	ND3	3.38252e-29	1.09366	Batch Grouping
83	ND1	3.44858e-29	0.706896	Batch Grouping
84	Prss12	3.9052e-29	4.01246	Batch Grouping
85	Igfbp6	7.62638e-29	4.7464	Batch Grouping
86	Nefl	1.0304e-28	3.60732	Batch Grouping
87	Gsta4	1.19778e-28	3.64809	Batch Grouping
88	Fam105a	1.59887e-28	3.51253	Batch Grouping
89	Gap43	1.90696e-28	2.0954	Batch Grouping
90	Gm34583	2.18733e-28	4.58805	Batch Grouping
91	C1ql3	3.84071e-28	3.93566	Batch Grouping
92	Rapgef5	4.53322e-28	3.12267	Batch Grouping
93	A830021M18Rik	4.53322e-28	3.68232	Batch Grouping
94	Galnt18	4.63674e-28	3.27064	Batch Grouping
95	Esd	5.09761e-28	1.08925	Batch Grouping
96	Fkbp1a	5.81598e-28	0.838117	Batch Grouping
97	Tmem91	5.91562e-28	3.7253	Batch Grouping
98	Tmsb4x	6.46639e-28	1.02379	Batch Grouping
99	Car12	6.56454e-28	4.57421	Batch Grouping
0	Ramp1	1.657e-07	5.9909	CR
1	H3f3b	1.657e-07	1.7762	CR
2	Trp73	1.657e-07	13.4788	CR
3	Reln	1.657e-07	9.33519	CR
4	Ndnf	2.56001e-07	11.5281	CR
5	Rps19	4.54987e-07	1.98732	CR
6	Lhx1os	5.25092e-07	15.8139	CR
7	Lhx5	5.25092e-07	13.6279	CR
8	Gm27199	5.25092e-07	12.6311	CR
9	Gm15427	5.48433e-07	2.05178	CR
10	Cacna2d2	6.58428e-07	6.48617	CR
11	Syndig1l	8.6772e-07	8.59968	CR
12	Ptma	8.8473e-07	1.46565	CR
13	Gm11223	1.20786e-06	2.10621	CR
14	Rnpc3	1.24664e-06	2.99974	CR
15	Rps29	1.32241e-06	1.28939	CR
16	Stmn1-rs2	1.65208e-06	2.24887	CR
17	Malat1	1.90996e-06	1.53808	CR
18	Rpl37a	1.93246e-06	1.2998	CR
19	Gm4149	1.96538e-06	1.72799	CR
20	Stmn1	2.07906e-06	1.81116	CR
21	Rps27	2.43084e-06	1.75108	CR
22	Tmem163	2.59572e-06	7.55046	CR
23	Rpl37	2.90016e-06	1.48139	CR
24	Emx2	3.61353e-06	9.10482	CR
25	Rpl7	4.17679e-06	1.32943	CR
26	Cetn3	4.47856e-06	1.566	CR
27	Rps23	4.55184e-06	1.28672	CR
28	Gm10076	5.05625e-06	1.5163	CR
29	Twsg1	5.06866e-06	5.52794	CR
30	Gm6485	5.06866e-06	1.81088	CR
31	Rps8	5.50245e-06	1.12642	CR
32	Marcks	5.62768e-06	2.51607	CR
33	Rpl18a	6.66205e-06	1.37883	CR
34	Tbr1	7.53833e-06	4.94796	CR
35	H3f3a	7.57933e-06	1.11643	CR
36	Msi2	8.47506e-06	3.79084	CR
37	Cxcl12	9.53824e-06	7.92096	CR
38	Uba52	1.26296e-05	1.10674	CR
39	Phpt1	1.47496e-05	1.29583	CR
40	Gm10269	1.5015e-05	2.04225	CR
41	Vbp1	2.41669e-05	1.62541	CR
42	Gm2830	2.43983e-05	2.96285	CR
43	Eef1a1	2.57549e-05	1.24484	CR
44	Gas5	2.59022e-05	1.75272	CR
45	Rpl30	2.5903e-05	1.32028	CR
46	Gm8960	3.0712e-05	2.00652	CR
47	Nr2f2	3.48298e-05	5.42229	CR
48	Rpl37rt	3.52999e-05	1.23771	CR
49	Gm5905	4.10949e-05	1.64769	CR
50	Tmem176b	4.3387e-05	7.90261	CR
51	Clstn2	4.5686e-05	3.85756	CR
52	Rps14	5.35374e-05	1.18179	CR
53	Anapc11	5.4029e-05	1.26351	CR
54	Rps19-ps6	6.19045e-05	2.00823	CR
55	Pfdn5	6.80145e-05	0.867773	CR
56	Snhg11	7.78327e-05	1.65265	CR
57	Cd274	8.0501e-05	8.64983	CR
58	Rpl36	9.18861e-05	1.25315	CR
59	Ifitm2	9.96307e-05	6.65104	CR
60	Ppia	9.96307e-05	0.728856	CR
61	Dach1	9.99458e-05	8.14136	CR
62	Rpl41	0.000119891	0.931823	CR
63	Gm6863	0.000119961	1.13821	CR
64	Diablo	0.000133419	3.3852	CR
65	Rpl13	0.000140878	0.99466	CR
66	Nfib	0.000143312	3.32995	CR
67	Gm7618	0.000144143	2.22772	CR
68	Gm13456	0.00016644	1.53391	CR
69	Gm7808	0.000173948	1.58285	CR
70	Ftl1	0.000185237	1.17083	CR
71	Rpl35	0.000200917	1.27052	CR
72	Thrsp	0.000201775	5.40913	CR
73	Tubb4b-ps1	0.000212752	1.76588	CR
74	LOC105244017	0.000213758	1.82195	CR
75	Rps9	0.000221491	0.958023	CR
76	Zbtb20	0.000239362	5.0634	CR
77	Snora30	0.000242768	3.40876	CR
78	Ebf3	0.000249128	12.2715	CR
79	Rpl32	0.000252732	1.17988	CR
80	Stmn1-rs1	0.000256294	2.24995	CR
81	Cacna2d1	0.000261423	4.1466	CR
82	Btg1	0.000269114	2.59164	CR
83	Prdx2	0.0002765	1.03663	CR
84	Nhlh2	0.000290413	9.55549	CR
85	Thsd7b	0.000297382	6.57037	CR
86	Gm11469	0.000298363	1.44159	CR
87	2700094K13Rik	0.00030557	1.80596	CR
88	Cxcr4	0.00032207	7.68454	CR
89	Gm10132	0.000347155	2.06278	CR
90	Gm6063	0.000351213	0.842981	CR
91	Naca	0.000354756	0.936452	CR
92	Itm2c	0.000367474	1.08797	CR
93	Gm14303	0.000374469	1.13844	CR
94	Slc17a6	0.000385753	6.1747	CR
95	Gm17241	0.000385753	2.05804	CR
96	Tubb4b	0.000400922	1.13682	CR
97	Fam159b	0.000442042	8.24724	CR
98	Son	0.000444226	1.16617	CR
99	1500009L16Rik	0.000454467	3.4342	CR
0	Sparcl1	3.74624e-34	3.12245	Doublet
1	Rgs5	5.34933e-27	8.01671	Doublet
2	Wls	8.40443e-24	4.31074	Doublet
3	2021-09-04	1.3334e-21	2.70508	Doublet
4	Gng12	5.36318e-20	4.16893	Doublet
5	Prdx1	9.07144e-20	1.50271	Doublet
6	Tshz2	1.16971e-19	5.87029	Doublet
7	Hist1h2bc	2.86457e-19	3.57221	Doublet
8	Dmd	4.93901e-19	2.49883	Doublet
9	Ptma	1.80929e-18	0.954893	Doublet
10	Cd81	2.81738e-18	0.985029	Doublet
11	Pitpnc1	3.35757e-17	3.17692	Doublet
12	Mfge8	6.00409e-17	7.30607	Doublet
13	Ftl1	1.70063e-16	1.14505	Doublet
14	Epas1	3.33695e-16	6.90344	Doublet
15	Gnai2	2.14142e-15	2.01855	Doublet
16	Fermt2	3.9834e-15	3.6425	Doublet
17	Ftl2	4.00282e-15	1.50379	Doublet
18	Myl9	5.45624e-15	8.17934	Doublet
19	Atp1a2	6.05369e-15	6.13768	Doublet
20	Sat1	6.93475e-15	2.1936	Doublet
21	Glul	1.04719e-14	2.58309	Doublet
22	Laptm4a	1.81134e-14	1.23822	Doublet
23	Pdgfrb	2.41596e-14	6.47718	Doublet
24	Gng5	3.16906e-14	3.95471	Doublet
25	Gpcpd1	4.11733e-14	1.55925	Doublet
26	H3f3a	4.29962e-14	0.857029	Doublet
27	Rarres2	6.22274e-14	7.13445	Doublet
28	Dusp1	6.72804e-14	2.71567	Doublet
29	Apoe	7.5972e-14	5.05712	Doublet
30	Slco1c1	9.55853e-14	7.28006	Doublet
31	Cst3	1.21249e-13	1.65701	Doublet
32	Rbpms	1.33041e-13	6.51838	Doublet
33	Art3	2.48816e-13	7.2125	Doublet
34	Tmco1	3.06372e-13	1.0481	Doublet
35	Pttg1ip	3.59314e-13	3.4439	Doublet
36	Cyb5a	4.37001e-13	1.17189	Doublet
37	Serpinh1	4.93187e-13	6.16255	Doublet
38	Fxyd5	5.99162e-13	3.61907	Doublet
39	Filip1l	7.36558e-13	5.62527	Doublet
40	Ilk	1.00614e-12	1.38717	Doublet
41	Sparc	1.07267e-12	6.97941	Doublet
42	Axl	1.22251e-12	5.8909	Doublet
43	Gm21399	1.36173e-12	1.39495	Doublet
44	Sepp1	1.71188e-12	6.60906	Doublet
45	Rnr2	1.71188e-12	0.729179	Doublet
46	Aldh2	1.97488e-12	2.22398	Doublet
47	Sash1	2.14725e-12	3.49324	Doublet
48	Ccdc12	2.42472e-12	0.565869	Doublet
49	Id3	2.98077e-12	5.59147	Doublet
50	1810037I17Rik	3.05586e-12	0.664227	Doublet
51	Zfp36l1	3.09031e-12	5.53278	Doublet
52	Mt1	3.16983e-12	2.44481	Doublet
53	Rgs4	3.81091e-12	2.62229	Doublet
54	S1pr1	3.90969e-12	6.60497	Doublet
55	Son	3.98949e-12	0.877742	Doublet
56	Gng11	3.98949e-12	6.94382	Doublet
57	Ahnak	4.9188e-12	5.282	Doublet
58	Vim	5.60906e-12	6.05886	Doublet
59	Fry	5.64304e-12	1.74694	Doublet
60	Ifitm2	6.12505e-12	5.21656	Doublet
61	Gm7204	1.02587e-11	1.36816	Doublet
62	Tagln2	1.14859e-11	6.603	Doublet
63	Pon2	1.24235e-11	5.85702	Doublet
64	Ndrg2	1.31335e-11	3.29302	Doublet
65	Ifitm3	1.78897e-11	7.08799	Doublet
66	Neat1	2.02816e-11	5.25935	Doublet
67	Gm15776	2.08701e-11	3.83104	Doublet
68	Higd1b	2.48511e-11	8.39097	Doublet
69	Gstm2-ps1	2.67622e-11	3.40438	Doublet
70	Hspb1	3.12582e-11	7.15156	Doublet
71	S100a13	3.28906e-11	5.06257	Doublet
72	Itga1	4.56902e-11	6.97696	Doublet
73	Ptk2	5.03588e-11	1.66472	Doublet
74	Sod3	5.86266e-11	6.69558	Doublet
75	Slc38a11	6.00657e-11	7.84789	Doublet
76	Cox4i2	6.23277e-11	7.15008	Doublet
77	Tspo	6.40094e-11	6.06004	Doublet
78	Cnn3	6.96809e-11	3.37892	Doublet
79	Rell1	8.03892e-11	3.17375	Doublet
80	Irak2	1.13404e-10	3.57476	Doublet
81	Vtn	1.24317e-10	8.41168	Doublet
82	Myo10	1.39103e-10	4.03036	Doublet
83	Cyr61	1.45842e-10	4.52177	Doublet
84	Hsp25-ps1	1.79131e-10	5.50274	Doublet
85	Atox1	1.88612e-10	0.664393	Doublet
86	Tbx3	1.99944e-10	6.55056	Doublet
87	Eogt	2.07066e-10	4.25731	Doublet
88	Gm15427	2.16817e-10	0.653869	Doublet
89	Gsta4	2.43542e-10	2.5389	Doublet
90	Tm4sf1	3.18627e-10	7.07899	Doublet
91	Atp6v0e	3.1948e-10	2.05059	Doublet
92	Nfkbia	3.64763e-10	2.5485	Doublet
93	Pole4	3.7307e-10	0.886095	Doublet
94	P2ry14	3.74773e-10	6.09829	Doublet
95	Bgn	3.82808e-10	6.77878	Doublet
96	Rhoc	3.91705e-10	4.65977	Doublet
97	Jun	4.66476e-10	3.27569	Doublet
98	Ptrf	4.7449e-10	5.82355	Doublet
99	Ndufa4l2	5.31581e-10	7.02795	Doublet
0	Cldn5	1.67256e-105	17.579	Endo
1	Bsg	1.67256e-105	4.74683	Endo
2	Ly6c1	1.67256e-105	18.112	Endo
3	Flt1	1.67256e-105	16.2497	Endo
4	Abcb1a	1.67256e-105	13.2959	Endo
5	Ly6a	1.67256e-105	17.616	Endo
6	Pltp	1.67256e-105	14.7553	Endo
7	Ly6c2	1.67256e-105	12.317	Endo
8	Ly6e	7.10157e-105	4.2584	Endo
9	Epas1	9.99936e-104	12.1182	Endo
10	Slco1a4	3.48073e-103	17.1562	Endo
11	Eltd1	3.48073e-103	16.8391	Endo
12	Sparc	4.1231e-103	13.4344	Endo
13	Egfl7	4.65892e-103	7.67647	Endo
14	Slc2a1	1.23403e-102	9.76467	Endo
15	B2m	3.00067e-102	5.29358	Endo
16	Id3	6.78775e-102	11.731	Endo
17	Id1	9.7707e-102	12.8619	Endo
18	Srgn	9.7707e-102	14.3389	Endo
19	Ifitm3	1.603e-101	13.5474	Endo
20	Itm2a	3.0903e-101	12.7018	Endo
21	Igfbp7	3.25447e-101	10.9619	Endo
22	Hspb1	2.38766e-100	13.187	Endo
23	Hsp25-ps1	2.46562e-100	8.95457	Endo
24	Vwa1	2.92214e-100	9.82745	Endo
25	Ramp2	5.19575e-100	9.75371	Endo
26	Cgnl1	9.7098e-100	11.2057	Endo
27	Wfdc1	1.30678e-99	14.2037	Endo
28	Esam	3.37107e-99	11.4758	Endo
29	Ptprb	3.37107e-99	12.758	Endo
30	Klf2	6.06176e-99	11.7437	Endo
31	Eng	7.02108e-99	11.1149	Endo
32	Pglyrp1	1.1352e-98	15.4099	Endo
33	Myl12a	1.29142e-98	7.45344	Endo
34	Gpr116	1.35032e-98	15.0017	Endo
35	Gng5	3.57619e-98	7.32882	Endo
36	Slco1c1	9.44266e-98	13.3783	Endo
37	Sgms1	1.7206e-97	7.97157	Endo
38	Slc9a3r2	2.08187e-97	7.17054	Endo
39	Atox1	3.17849e-97	3.02928	Endo
40	Ahnak	6.89221e-96	10.208	Endo
41	Lef1	6.92672e-96	12.0512	Endo
42	Pecam1	2.60453e-95	14.3428	Endo
43	Fn1	7.2527e-95	13.3529	Endo
44	Crip2	1.47768e-94	5.14616	Endo
45	Anxa3	2.28369e-94	13.4354	Endo
46	Tek	3.38042e-94	11.9868	Endo
47	Gng11	4.73698e-94	11.7038	Endo
48	Lsr	6.22429e-94	11.5037	Endo
49	Ly6e-ps1	9.83008e-94	4.06163	Endo
50	Sox18	5.42448e-93	11.2955	Endo
51	Abcg2	5.90714e-93	9.16636	Endo
52	Sepp1	1.0407e-92	12.165	Endo
53	Nostrin	1.39828e-92	12.4168	Endo
54	S1pr1	2.09377e-92	11.2264	Endo
55	Tmem204	2.70478e-92	11.7339	Endo
56	Tmsb4x	4.21022e-92	1.99762	Endo
57	Ifitm2	4.41665e-92	9.25583	Endo
58	9430020K01Rik	5.65856e-92	6.97395	Endo
59	Myl6	1.37326e-91	1.72241	Endo
60	Zfp36l1	1.39659e-91	9.72848	Endo
61	Ptrf	8.85793e-91	9.6157	Endo
62	Cyyr1	1.21433e-89	12.3136	Endo
63	Tsc22d1	1.30268e-89	2.8125	Endo
64	Ftl1	2.01285e-89	2.0801	Endo
65	Paqr5	1.35082e-88	11.8202	Endo
66	Podxl	1.03718e-87	10.0537	Endo
67	Ctsh	1.05416e-87	12.5907	Endo
68	Clic4	1.28252e-87	9.02504	Endo
69	Fcgrt	1.61517e-87	11.7032	Endo
70	Icam2	1.81443e-87	14.8448	Endo
71	Ctla2a	1.93175e-87	15.7837	Endo
72	Emcn	4.09634e-87	13.933	Endo
73	Sptbn1	4.79369e-87	2.78534	Endo
74	Vim	6.17494e-87	10.351	Endo
75	Utrn	2.09274e-86	6.26246	Endo
76	H3f3a	4.84203e-86	1.71781	Endo
77	Nfkbia	8.86939e-86	6.56176	Endo
78	Kank3	2.02946e-85	8.11609	Endo
79	Arhgap31	4.64079e-85	7.357	Endo
80	S100a13	8.26649e-84	9.26701	Endo
81	Cdh5	1.10586e-83	11.9845	Endo
82	Tpm4	1.31262e-83	7.58893	Endo
83	Fxyd5	1.68795e-83	7.90757	Endo
84	Ltbp4	5.92774e-83	7.45396	Endo
85	Ets1	7.33583e-83	9	Endo
86	Kdr	8.18104e-83	13.5046	Endo
87	Eogt	1.58961e-82	8.64979	Endo
88	Acvrl1	2.31379e-82	10.3392	Endo
89	Serinc3	2.63437e-82	2.3878	Endo
90	Gpcpd1	9.01659e-82	3.38974	Endo
91	Ccdc141	1.63233e-81	10.3974	Endo
92	Ly6i	1.83456e-80	9.14409	Endo
93	Ndrg1	4.84853e-79	9.22416	Endo
94	Klf4	2.20854e-78	10.8656	Endo
95	Slc22a8	2.90073e-78	12.7172	Endo
96	Rasgrp3	3.09587e-78	10.375	Endo
97	Gnai2	3.37764e-78	4.1123	Endo
98	St3gal6	8.25424e-78	7.51452	Endo
99	BC028528	8.06749e-77	9.54934	Endo
0	Ywhag	2.40213e-110	2.52931	High Intronic
1	Dgkh	4.44471e-110	4.28778	High Intronic
2	LOC105246694	4.44471e-110	7.77115	High Intronic
3	Slc12a5	2.06855e-109	3.01776	High Intronic
4	Cdk5r1	2.25884e-109	3.48501	High Intronic
5	LOC105245046	2.25884e-109	3.25178	High Intronic
6	Epha4	2.33921e-109	5.81362	High Intronic
7	Sort1	5.09689e-109	3.82795	High Intronic
8	Kif1a	5.41338e-109	2.16928	High Intronic
9	Kcnb1	9.35816e-109	3.78897	High Intronic
10	Plcxd2	1.53197e-108	6.43796	High Intronic
11	Srcin1	2.06602e-108	3.17173	High Intronic
12	Thy1	6.22028e-108	2.5207	High Intronic
13	Ptgfrn	6.9618e-108	6.84141	High Intronic
14	Miat	6.96865e-108	4.81388	High Intronic
15	Dos	3.47758e-107	3.19019	High Intronic
16	Kcnma1	3.47758e-107	3.29531	High Intronic
17	Scn8a	3.47758e-107	2.80037	High Intronic
18	LOC105245638	7.0352e-107	4.02155	High Intronic
19	D430041D05Rik	7.60954e-107	4.48711	High Intronic
20	Slc6a17	2.87679e-106	2.93808	High Intronic
21	LOC101056001	5.29289e-106	7.02238	High Intronic
22	Kalrn	1.32268e-105	3.64617	High Intronic
23	Nsg2	1.39715e-105	2.21909	High Intronic
24	Kcnk2	1.53491e-105	5.15534	High Intronic
25	Nuak1	6.90209e-105	5.33413	High Intronic
26	Strbp	7.85329e-105	2.2547	High Intronic
27	Nlgn2	7.85329e-105	3.71193	High Intronic
28	Celf2	7.85329e-105	2.17545	High Intronic
29	Bsn	2.16952e-104	3.2344	High Intronic
30	Syt7	2.16952e-104	3.79128	High Intronic
31	Ptprd	3.79554e-104	3.45924	High Intronic
32	9530091C08Rik	7.26528e-104	7.52678	High Intronic
33	Gfra2	1.20801e-103	5.66216	High Intronic
34	Whrn	1.41209e-103	7.02074	High Intronic
35	Sorl1	1.44313e-103	4.02331	High Intronic
36	Bai1	1.55899e-103	3.24071	High Intronic
37	Rab6b	1.65104e-103	2.26936	High Intronic
38	Mapt	5.38338e-103	1.9192	High Intronic
39	Camk2n1	6.18376e-103	3.42992	High Intronic
40	N28178	8.81434e-103	4.31386	High Intronic
41	Wbscr17	9.1787e-103	5.79129	High Intronic
42	R3hdm1	2.21217e-102	3.53231	High Intronic
43	Plxnd1	9.57609e-102	6.60844	High Intronic
44	Pde2a	1.2568e-101	3.12819	High Intronic
45	Celsr2	1.6942e-101	2.97666	High Intronic
46	Lars2	3.66142e-101	2.12307	High Intronic
47	Cacna1a	4.45128e-101	3.6052	High Intronic
48	Mir6240	4.74032e-101	4.23564	High Intronic
49	Grin1	4.74032e-101	2.44261	High Intronic
50	Rorb	8.08127e-101	7.69679	High Intronic
51	Spred2	1.48883e-100	4.30303	High Intronic
52	Ptms	3.83261e-100	1.92561	High Intronic
53	Cadm3	4.31169e-100	3.04586	High Intronic
54	Erc2	8.77181e-100	3.52988	High Intronic
55	5031426D15Rik	1.32869e-99	6.23456	High Intronic
56	Pgm2l1	1.53722e-99	2.90024	High Intronic
57	Camk2a	2.94395e-99	3.46176	High Intronic
58	Lmtk2	6.10622e-99	3.89761	High Intronic
59	Nrxn2	9.23045e-99	3.08642	High Intronic
60	Arpp21	1.17563e-98	5.13858	High Intronic
61	Bai2	1.48536e-98	4.18187	High Intronic
62	Dpysl2	1.90158e-98	1.94389	High Intronic
63	A930011O12Rik	2.40892e-98	2.92663	High Intronic
64	Grin2b	2.84228e-98	1.96729	High Intronic
65	Ncan	3.52072e-98	3.59936	High Intronic
66	Pvrl1	4.94917e-98	4.98083	High Intronic
67	Endou	1.17697e-97	8.72229	High Intronic
68	LOC101056014	1.28576e-97	3.20249	High Intronic
69	Dlgap4	1.36187e-97	2.46507	High Intronic
70	Arhgap26	2.20562e-97	3.00123	High Intronic
71	R3hdm2	2.76838e-97	3.01787	High Intronic
72	Gpr158	4.09508e-97	4.13421	High Intronic
73	Spock2	4.10209e-97	2.20875	High Intronic
74	Clstn1	5.4452e-97	1.99633	High Intronic
75	Kcnq1ot1	1.32299e-96	3.24247	High Intronic
76	Trim9	1.64473e-96	2.69489	High Intronic
77	Nrcam	1.99885e-96	2.51877	High Intronic
78	LOC102634502	2.21173e-96	6.36732	High Intronic
79	Gnaq	2.21173e-96	2.75348	High Intronic
80	Sel1l3	4.19558e-96	4.58229	High Intronic
81	Kif1b	5.81563e-96	1.74765	High Intronic
82	Slc1a2	8.211e-96	4.62545	High Intronic
83	Prrt1	9.93032e-96	2.39595	High Intronic
84	Kcna2	1.07006e-95	2.98676	High Intronic
85	Kcnh1	1.4424e-95	4.97143	High Intronic
86	Mical2	1.66968e-95	3.13454	High Intronic
87	Mical3	5.21312e-95	4.28141	High Intronic
88	Lamc2	9.16217e-95	7.08106	High Intronic
89	Coro2b	1.02567e-94	3.50486	High Intronic
90	LOC105243541	1.5352e-94	6.80562	High Intronic
91	Atp2b2	1.72305e-94	2.15608	High Intronic
92	Pip4k2b	1.78497e-94	3.89535	High Intronic
93	Myo5a	2.62081e-94	2.1655	High Intronic
94	Tenm4	2.84798e-94	4.06001	High Intronic
95	Krt20	2.84798e-94	6.98535	High Intronic
96	Ptprn	1.66871e-93	2.44128	High Intronic
97	Meg3	1.95559e-93	2.4983	High Intronic
98	Syne1	2.48337e-93	2.37042	High Intronic
99	Pde4d	2.60617e-93	3.20279	High Intronic
0	Ppp3ca	0	2.25896	L2/3 IT
1	Prex1	0	4.43669	L2/3 IT
2	Tspan13	0	1.5459	L2/3 IT
3	Gria3	0	2.89276	L2/3 IT
4	Cinp	0	2.18205	L2/3 IT
5	Atp2b1	0	1.87145	L2/3 IT
6	Synpo	0	3.36756	L2/3 IT
7	Chst1	0	2.89175	L2/3 IT
8	Gsta4	0	4.36518	L2/3 IT
9	Rasl10a	0	5.44291	L2/3 IT
10	Dgkb	0	4.28916	L2/3 IT
11	Nrgn	0	4.76731	L2/3 IT
12	Pcsk2	0	2.90315	L2/3 IT
13	Dusp18	0	4.84656	L2/3 IT
14	Ctxn1	0	3.5521	L2/3 IT
15	Fam131a	0	2.74374	L2/3 IT
16	Gucy1a3	0	4.49629	L2/3 IT
17	Kcnv1	0	5.10065	L2/3 IT
18	Nell2	0	3.38153	L2/3 IT
19	Rgs7	0	2.39074	L2/3 IT
20	Palmd	0	5.07573	L2/3 IT
21	Lhx2	0	4.81706	L2/3 IT
22	2010300C02Rik	0	3.84165	L2/3 IT
23	Sorbs2	0	2.83865	L2/3 IT
24	Pop5	0	1.67523	L2/3 IT
25	Pdzrn3	0	4.63891	L2/3 IT
26	Grasp	0	4.0742	L2/3 IT
27	Dact2	0	3.29081	L2/3 IT
28	Ppp1r1a	0	2.07266	L2/3 IT
29	Rps6ka2	0	4.10796	L2/3 IT
30	Fam84a	0	4.23816	L2/3 IT
31	9130024F11Rik	0	3.59653	L2/3 IT
32	Plk2	0	2.43855	L2/3 IT
33	Tsc22d1	0	1.44517	L2/3 IT
34	Gm20063	0	4.85307	L2/3 IT
35	Evc2	0	5.74974	L2/3 IT
36	Cyp46a1	0	1.93474	L2/3 IT
37	Cnksr2	0	3.39704	L2/3 IT
38	A830009L08Rik	0	4.57357	L2/3 IT
39	Rasgrf2	0	4.18347	L2/3 IT
40	2021-09-11	0	1.49096	L2/3 IT
41	Nov	0	4.81741	L2/3 IT
42	Gm30687	0	4.66097	L2/3 IT
43	LOC102634502	0	4.3308	L2/3 IT
44	Gm34996	0	5.16578	L2/3 IT
45	Rtn4rl1	0	4.07736	L2/3 IT
46	Actr3b	0	2.29212	L2/3 IT
47	Lrrtm4	0	3.51807	L2/3 IT
48	Gm12371	0	6.23942	L2/3 IT
49	Cpne6	0	3.10186	L2/3 IT
50	Atp2b4	0	5.00926	L2/3 IT
51	Gsg1l	0	5.38246	L2/3 IT
52	Gpr88	0	6.33208	L2/3 IT
53	Schip1	0	2.67321	L2/3 IT
54	Ptk2b	0	5.06066	L2/3 IT
55	Calb1	0	8.01955	L2/3 IT
56	Arl15	0	3.428	L2/3 IT
57	Chn1	0	2.07172	L2/3 IT
58	Arpp21	0	4.83293	L2/3 IT
59	Lamp5	0	7.57116	L2/3 IT
60	Tesc	0	5.35782	L2/3 IT
61	Fam19a1	0	7.08314	L2/3 IT
62	Pvrl3	0	5.61015	L2/3 IT
63	Itpka	0	5.3926	L2/3 IT
64	Enpp2	0	5.87776	L2/3 IT
65	Pdp1	0	3.98948	L2/3 IT
66	Mapk4	0	4.92597	L2/3 IT
67	Rilpl1	0	4.08924	L2/3 IT
68	B230216N24Rik	0	5.21262	L2/3 IT
69	Cacng3	0	3.35609	L2/3 IT
70	Myh7	0	7.04923	L2/3 IT
71	Fkbp1a	0	1.45116	L2/3 IT
72	Atp1a1	0	2.26381	L2/3 IT
73	Tsnax	0	2.3116	L2/3 IT
74	Stard8	0	6.38002	L2/3 IT
75	Igfbp6	0	5.85994	L2/3 IT
76	Cux2	0	4.2948	L2/3 IT
77	Baiap2	0	4.10981	L2/3 IT
78	C730002L08Rik	0	5.45388	L2/3 IT
79	Camk2n1	0	2.4776	L2/3 IT
80	Meis2	0	5.69584	L2/3 IT
81	Pkig	0	1.71659	L2/3 IT
82	Btg3	0	3.20337	L2/3 IT
83	BC030499	0	5.62335	L2/3 IT
84	Ppp3r1	0	1.64998	L2/3 IT
85	Arpp19	0	2.55354	L2/3 IT
86	Actn1	0	2.75019	L2/3 IT
87	Dusp14	0	3.78856	L2/3 IT
88	Kctd1	0	3.99238	L2/3 IT
89	Wfs1	0	5.5346	L2/3 IT
90	Arpc2	0	1.36681	L2/3 IT
91	Olfm1	0	2.17888	L2/3 IT
92	Mapk1	0	1.38661	L2/3 IT
93	Tpm1	0	1.78368	L2/3 IT
94	Neurod1	0	5.39654	L2/3 IT
95	Rgl1	0	3.60496	L2/3 IT
96	Enc1	0	4.05023	L2/3 IT
97	Rgs14	0	5.36931	L2/3 IT
98	Kctd4	0	5.21937	L2/3 IT
99	Map9	0	1.85581	L2/3 IT
0	Nrxn1	0	2.19563	L4
1	Extl3	0	3.37427	L4
2	Neurod1	0	5.21015	L4
3	Rims2	0	2.06717	L4
4	Hecw1	0	2.6743	L4
5	Dkkl1	0	5.97791	L4
6	Lingo1	0	4.65384	L4
7	Pamr1	0	5.84884	L4
8	Syt13	0	2.33179	L4
9	Ramp1	0	4.00045	L4
10	Syne1	0	1.96833	L4
11	Gfra2	0	4.67903	L4
12	BC030499	0	5.61117	L4
13	Unc5d	0	4.6296	L4
14	Grm2	0	5.05444	L4
15	Osbpl1a	0	2.46099	L4
16	Exph5	0	5.1773	L4
17	Gpr158	0	3.54836	L4
18	N28178	0	3.64804	L4
19	Nrn1	0	6.10409	L4
20	Kcnb1	0	2.73923	L4
21	Homer1	0	3.13547	L4
22	Nrgn	0	4.7827	L4
23	Slc1a2	0	3.99587	L4
24	Nuak1	0	3.91168	L4
25	B2m	0	2.49805	L4
26	Kcnh5	0	4.81662	L4
27	Tpt1-ps3	0	1.04663	L4
28	Cd302	0	4.29801	L4
29	Lrrk2	0	3.85359	L4
30	Grm7	0	3.39262	L4
31	Mras	0	2.54174	L4
32	Cadps2	0	4.92985	L4
33	Adora1	0	4.07517	L4
34	Lzts3	0	3.30564	L4
35	Lrrc4c	0	2.4095	L4
36	Fam212b	0	4.5495	L4
37	Cux1	0	3.77184	L4
38	Bai1	0	2.34413	L4
39	Ier5	0	4.0956	L4
40	Asap1	0	2.00598	L4
41	Satb2	0	4.56063	L4
42	Cpne8	0	4.23852	L4
43	Cnksr2	0	3.52813	L4
44	Kcnma1	0	2.49727	L4
45	Glcci1	0	3.72058	L4
46	Arc	0	5.45085	L4
47	Rasl11b	0	4.41682	L4
48	AI593442	0	2.63804	L4
49	Ptn	0	5.06473	L4
50	Egr1	0	4.62304	L4
51	Egr3	0	5.47455	L4
52	Cux2	0	4.93949	L4
53	R3hdm2	0	2.69215	L4
54	LOC101056001	0	5.75902	L4
55	Mical2	0	2.88631	L4
56	Atp2b2	0	2.05521	L4
57	Tmem145	0	3.75942	L4
58	Camk4	0	4.23498	L4
59	Whrn	0	6.09887	L4
60	Brinp3	0	5.61029	L4
61	Plcxd2	0	5.40619	L4
62	Cbln4	0	7.48454	L4
63	Foxp1	0	3.75696	L4
64	Atp1a1	0	2.54619	L4
65	Rgs4	0	5.07509	L4
66	Arpp21	0	5.00601	L4
67	Camk2n1	0	3.23894	L4
68	Rspo1	0	8.4542	L4
69	Fmnl1	0	4.50655	L4
70	R3hdm1	0	3.32449	L4
71	Rorb	0	7.77504	L4
72	Kalrn	0	3.01007	L4
73	Mast3	0	4.38189	L4
74	Dnajc21	0	3.63863	L4
75	S100a10	0	5.59147	L4
76	Golga7b	0	2.96201	L4
77	Camk2a	0	2.95922	L4
78	Stx1a	0	3.42923	L4
79	Mef2c	0	1.98081	L4
80	Nrep	0	3.70793	L4
81	Pdp1	0	3.67947	L4
82	Epha4	0	4.69521	L4
83	Brinp1	0	2.95286	L4
84	Osbp2	0	3.40833	L4
85	Slc17a6	0	6.67842	L4
86	Tenm4	0	3.28774	L4
87	Krt12	0	5.26976	L4
88	Ppp3ca	0	1.91501	L4
89	Ptprd	0	2.818	L4
90	Igfn1	0	6.53807	L4
91	Tenm2	0	3.19821	L4
92	1110008P14Rik	0	2.73848	L4
93	Hivep2	0	2.45333	L4
94	Cpne9	0	6.07643	L4
95	Cdh12	0	4.49468	L4
96	Coch	0	6.11915	L4
97	Rims3	0	3.90822	L4
98	Nudt4	0	2.84698	L4
99	Crhr1	0	4.77237	L4
0	Krt12	0	5.72439	L5 IT
1	Bok	0	3.9252	L5 IT
2	Lin7a	0	3.38272	L5 IT
3	Ap3m2	0	2.4025	L5 IT
4	Crym	0	6.27616	L5 IT
5	Tagln3	0	1.38278	L5 IT
6	Mef2c	0	1.85695	L5 IT
7	Coch	0	5.07682	L5 IT
8	Hs3st2	0	5.10998	L5 IT
9	C2cd4b	0	3.95255	L5 IT
10	Gfra2	0	4.38155	L5 IT
11	Basp1	0	1.45071	L5 IT
12	Tnnc1	0	6.39366	L5 IT
13	Gm20063	0	4.95745	L5 IT
14	Tuba4a	0	1.66476	L5 IT
15	Arpp19	0	2.4312	L5 IT
16	Cobl	0	4.37949	L5 IT
17	Ptn	0	4.94014	L5 IT
18	C730002L08Rik	0	5.03654	L5 IT
19	Syn1	0	1.62586	L5 IT
20	Wnt4	0	4.65021	L5 IT
21	Cd83	0	5.04341	L5 IT
22	Camkk2	0	2.65018	L5 IT
23	Slc39a10	0	2.92004	L5 IT
24	Slc30a3	0	4.23765	L5 IT
25	Tpd52l1	0	4.05216	L5 IT
26	Agbl4	0	3.3189	L5 IT
27	Ywhah	0	1.2401	L5 IT
28	Pkib	0	4.14669	L5 IT
29	Cck	0	5.36415	L5 IT
30	Adcyap1	0	5.23265	L5 IT
31	Prdm8	0	4.30522	L5 IT
32	Pip4k2a	0	3.45275	L5 IT
33	Fras1	0	4.28592	L5 IT
34	Ptgfrn	0	3.9451	L5 IT
35	Boc	0	4.23093	L5 IT
36	Tspan5	0	1.62728	L5 IT
37	Dusp14	0	3.44151	L5 IT
38	Ppp3r1	0	1.43762	L5 IT
39	Stmn2	0	1.47449	L5 IT
40	Cdyl2	0	3.67425	L5 IT
41	Glt8d2	0	4.51901	L5 IT
42	Sv2b	0	5.21111	L5 IT
43	Klf10	0	4.61207	L5 IT
44	Phyhip	0	2.36977	L5 IT
45	Fhod3	0	3.52315	L5 IT
46	Gm35810	0	4.57634	L5 IT
47	Lingo1	0	4.39727	L5 IT
48	Foxp1	0	3.27433	L5 IT
49	Lhx2	0	4.56963	L5 IT
50	Shisa4	0	2.10339	L5 IT
51	Adra1d	0	3.66706	L5 IT
52	Cpne9	0	5.77422	L5 IT
53	Cnih3	0	4.55073	L5 IT
54	LOC101056001	0	5.19473	L5 IT
55	6330403A02Rik	0	4.84591	L5 IT
56	Rgs4	0	4.70291	L5 IT
57	Camk4	0	3.97915	L5 IT
58	Grm2	0	5.26311	L5 IT
59	Pamr1	0	6.16529	L5 IT
60	Nrn1	0	6.43135	L5 IT
61	Rtn1	0	1.243	L5 IT
62	Snca	0	2.79348	L5 IT
63	S100a10	0	5.68986	L5 IT
64	Ly6e	0	2.04875	L5 IT
65	Hpca	0	3.06316	L5 IT
66	Tcrb	0	5.68936	L5 IT
67	Scube1	0	5.4352	L5 IT
68	Lmo4	0	3.71984	L5 IT
69	Neurod6	0	6.67781	L5 IT
70	Stx1a	0	3.68087	L5 IT
71	Dkkl1	0	6.7895	L5 IT
72	Itpka	0	5.33087	L5 IT
73	2021-09-05	0	1.8769	L5 IT
74	Kcnv1	0	5.37762	L5 IT
75	Sh3gl2	0	2.31942	L5 IT
76	Tusc3	0	1.52316	L5 IT
77	Cdk14	0	2.99428	L5 IT
78	Ovol2	0	4.62644	L5 IT
79	Cfl1	0	0.626392	L5 IT
80	Pgm2l1	0	2.319	L5 IT
81	Stmn1	0	1.52701	L5 IT
82	Fat3	0	4.37704	L5 IT
83	Osbpl1a	0	2.37893	L5 IT
84	Dkk3	0	4.72369	L5 IT
85	Grm3	0	4.18721	L5 IT
86	Gm13601	0	3.92355	L5 IT
87	Lhfp	0	4.67296	L5 IT
88	Tspan17	0	3.57167	L5 IT
89	Car10	0	4.15339	L5 IT
90	Lin7b	0	1.97583	L5 IT
91	Rtn4r	0	4.67678	L5 IT
92	Kcnk4	0	4.08046	L5 IT
93	Fam212b	0	4.81234	L5 IT
94	Epha4	0	4.5003	L5 IT
95	Slc17a7	0	5.90172	L5 IT
96	Myl4	0	6.04816	L5 IT
97	Rorb	0	5.73273	L5 IT
98	Dnajc21	0	3.17998	L5 IT
99	St6galnac5	0	4.22794	L5 IT
0	Fam19a1	0	8.17992	L5 PT
1	Chn1	0	1.94618	L5 PT
2	Sdhb	0	0.883235	L5 PT
3	Nkiras1	0	1.1984	L5 PT
4	Atp5g1	0	1.08734	L5 PT
5	Dtnbp1	0	2.63975	L5 PT
6	Adcyap1	0	6.04541	L5 PT
7	Kcnn2	0	3.7665	L5 PT
8	Gm34583	0	6.63009	L5 PT
9	Kcng1	0	5.78204	L5 PT
10	Bcl11b	0	4.39033	L5 PT
11	Tox	0	4.70236	L5 PT
12	Gng13	0	2.07258	L5 PT
13	Mal2	0	2.22186	L5 PT
14	Bhlhe40	0	5.1339	L5 PT
15	Serpine2	0	6.109	L5 PT
16	Meis2	0	5.74133	L5 PT
17	Mgst3	0	1.85982	L5 PT
18	Bcl6	0	5.02027	L5 PT
19	Ckmt1	0	2.11186	L5 PT
20	Gm19410	0	6.7211	L5 PT
21	Fezf2	0	7.19488	L5 PT
22	Npr3	0	7.25724	L5 PT
23	Chst8	0	6.47275	L5 PT
24	Fam84b	0	7.22805	L5 PT
25	Pou3f1	0	7.15831	L5 PT
26	Tmem163	0	6.88484	L5 PT
27	Gmpr	0	2.98158	L5 PT
28	Gm2164	0	7.29612	L5 PT
29	Prkcg	0	4.18232	L5 PT
30	Mpc2	0	1.33717	L5 PT
31	Pex5l	0	3.96255	L5 PT
32	Gap43	0	2.97387	L5 PT
33	Arhgdig	1.53903e-307	1.88685	L5 PT
34	Pcsk5	3.12225e-306	4.96172	L5 PT
35	Bend5	9.14388e-306	4.01695	L5 PT
36	Lamp5	1.20506e-304	7.06625	L5 PT
37	Gnb5	2.27289e-304	1.72266	L5 PT
38	Polr2h	5.08669e-304	2.19123	L5 PT
39	Atp2b1	2.5937e-301	1.93565	L5 PT
40	Sdcbp	2.89513e-299	1.60501	L5 PT
41	Cacna1h	2.61995e-297	4.98176	L5 PT
42	Gm36916	2.65191e-295	3.86974	L5 PT
43	Uqcr11	2.79464e-293	0.909227	L5 PT
44	Ldb2	1.53889e-292	4.33865	L5 PT
45	Fam131a	4.54217e-290	2.69168	L5 PT
46	Sec14l1	1.61052e-289	2.52255	L5 PT
47	Slc8a1	1.66276e-285	2.48942	L5 PT
48	Enc1	2.71636e-285	3.80833	L5 PT
49	Vat1l	1.60335e-284	4.19989	L5 PT
50	Sh3bgrl3	4.21029e-284	1.50979	L5 PT
51	Sorl1	7.7816e-284	3.07853	L5 PT
52	Atp5k	5.03615e-280	0.999134	L5 PT
53	Rapgef5	9.51232e-280	3.62071	L5 PT
54	Ccl27a	2.732e-279	1.81226	L5 PT
55	Ldhb	7.05482e-279	1.04386	L5 PT
56	Cdh22	4.4843e-278	4.36755	L5 PT
57	Tspan13	1.6619e-277	1.54232	L5 PT
58	Nos1ap	1.75111e-277	2.80601	L5 PT
59	Etv1	3.36337e-277	4.99736	L5 PT
60	Etv5	3.84399e-276	2.87451	L5 PT
61	Galnt16	8.77395e-276	3.74474	L5 PT
62	Ntng1	1.64322e-275	4.6049	L5 PT
63	Atp5o	2.4385e-274	0.919725	L5 PT
64	1110008P14Rik	7.79889e-272	2.45341	L5 PT
65	Uqcr10	5.85798e-271	0.932837	L5 PT
66	Tubb3	1.71638e-269	1.5901	L5 PT
67	Atp5j2	4.72392e-269	0.957829	L5 PT
68	Nefm	5.04929e-269	4.51032	L5 PT
69	Rgma	1.84992e-266	3.82002	L5 PT
70	Tekt5	1.20583e-264	5.48573	L5 PT
71	Slc5a5	2.76824e-263	4.8045	L5 PT
72	Atp5f1	6.24765e-261	0.788844	L5 PT
73	Ryr3	2.34159e-260	4.29709	L5 PT
74	Parm1	2.97575e-260	5.02482	L5 PT
75	Mas1	7.50631e-259	5.19404	L5 PT
76	Sgpp2	5.53707e-257	4.65044	L5 PT
77	Esd	3.7561e-255	1.22201	L5 PT
78	Usmg5	2.13175e-254	0.775648	L5 PT
79	2410015M20Rik	1.4755e-251	1.02866	L5 PT
80	Pigp	3.00054e-251	2.00794	L5 PT
81	Efr3a	3.24248e-251	1.7977	L5 PT
82	Cds1	1.15847e-250	2.59722	L5 PT
83	Tiam2	1.89103e-250	4.00791	L5 PT
84	Calm2	3.1023e-250	0.937255	L5 PT
85	Cox6c	4.01199e-250	0.744457	L5 PT
86	Gpr123	1.24741e-248	2.44501	L5 PT
87	Nme1	1.24741e-248	0.997947	L5 PT
88	Tmem150c	1.27578e-248	3.87491	L5 PT
89	Hspa12a	7.51261e-248	2.90735	L5 PT
90	Ndufa3	1.13737e-247	0.901531	L5 PT
91	Ppm1e	2.09121e-247	2.12832	L5 PT
92	Ina	1.90498e-246	2.28609	L5 PT
93	Ndufab1	1.47847e-245	0.828962	L5 PT
94	Timm17a	3.09315e-244	0.967851	L5 PT
95	Atox1	3.23917e-243	1.1584	L5 PT
96	Scn4b	2.66003e-242	4.91411	L5 PT
97	Pop5	1.93516e-241	1.50215	L5 PT
98	2010107E04Rik	2.97547e-241	0.912192	L5 PT
99	Gm32960	1.61576e-239	5.82192	L5 PT
0	Foxp2	0	9.3797	L6 CT
1	Dynll1	0	1.31177	L6 CT
2	Emb	0	3.50911	L6 CT
3	Adcy1	0	2.36919	L6 CT
4	Cdh18	0	4.27152	L6 CT
5	Jup	0	4.18191	L6 CT
6	Ncald	0	2.01348	L6 CT
7	Adora1	0	4.06186	L6 CT
8	Pde1a	0	4.9165	L6 CT
9	Ldha	0	1.59855	L6 CT
10	Mctp1	0	3.89732	L6 CT
11	Fxyd7	0	3.36341	L6 CT
12	Fut9	0	2.67802	L6 CT
13	Chgb	0	2.03012	L6 CT
14	Sez6	0	3.72339	L6 CT
15	Baiap2	0	3.95228	L6 CT
16	Cpe	0	1.09545	L6 CT
17	Ina	0	2.44875	L6 CT
18	Galnt9	0	4.01554	L6 CT
19	Npdc1	0	1.17669	L6 CT
20	Rprml	0	4.32855	L6 CT
21	Hpcal4	0	2.76226	L6 CT
22	Diras2	0	3.58408	L6 CT
23	Ptk2	0	2.84652	L6 CT
24	Htr1f	0	4.22856	L6 CT
25	Gm26974	0	4.57126	L6 CT
26	Arpc3	0	1.15295	L6 CT
27	Gm13306	0	2.32236	L6 CT
28	Rasgrp1	0	4.27901	L6 CT
29	Itm2c	0	1.28565	L6 CT
30	Kcnk1	0	1.8758	L6 CT
31	Pdlim1	0	5.2405	L6 CT
32	Klf9	0	2.2471	L6 CT
33	Il11ra1	0	4.16685	L6 CT
34	Igh	0	4.10673	L6 CT
35	Ddah1	0	3.98026	L6 CT
36	Slc1a2	0	3.50401	L6 CT
37	Ier5	0	3.8873	L6 CT
38	Ptk2b	0	4.66172	L6 CT
39	Serinc2	0	4.67199	L6 CT
40	Brk1	0	1.11427	L6 CT
41	Nfib	0	3.46706	L6 CT
42	Kcnip3	0	4.1613	L6 CT
43	Grik3	0	4.18644	L6 CT
44	Dkk3	0	4.4614	L6 CT
45	Necab3	0	3.42698	L6 CT
46	Spsb1	0	4.77926	L6 CT
47	Ogfrl1	0	1.75925	L6 CT
48	B3galt2	0	3.81957	L6 CT
49	Tuba4a	0	1.74275	L6 CT
50	Efhd2	0	2.06606	L6 CT
51	Nrp1	0	5.62185	L6 CT
52	Nptx1	0	5.32103	L6 CT
53	Ipcef1	0	5.14583	L6 CT
54	Nos1ap	0	3.31457	L6 CT
55	Col5a1	0	6.99281	L6 CT
56	Nxph3	0	5.9298	L6 CT
57	Pcp4	0	6.22097	L6 CT
58	Ramp3	0	6.00073	L6 CT
59	Ccl27a	0	2.22929	L6 CT
60	Crym	0	7.79011	L6 CT
61	Rab26	0	4.65791	L6 CT
62	Syt6	0	7.61786	L6 CT
63	Garnl3	0	4.10869	L6 CT
64	Tle4	0	5.48841	L6 CT
65	Gadd45a	0	5.96241	L6 CT
66	Prkcb	0	2.47665	L6 CT
67	Ttc9b	0	3.01497	L6 CT
68	Hs3st4	0	6.62501	L6 CT
69	Tcrb	0	6.74475	L6 CT
70	3110035E14Rik	0	6.40757	L6 CT
71	Rprm	0	7.9767	L6 CT
72	Me3	0	3.61588	L6 CT
73	Arhgap25	0	6.68523	L6 CT
74	Tbr1	0	5.06432	L6 CT
75	Scg3	0	2.17301	L6 CT
76	Lpgat1	0	2.12407	L6 CT
77	Rtn4	0	1.83068	L6 CT
78	Ephb1	0	4.41872	L6 CT
79	Fezf2	0	6.03966	L6 CT
80	Hs3st2	0	5.36495	L6 CT
81	Nfia	0	4.78762	L6 CT
82	Igsf21	0	5.04894	L6 CT
83	Prkcg	0	4.04595	L6 CT
84	H2-T23	0	5.45629	L6 CT
85	Ano3	0	4.59455	L6 CT
86	Gm30512	0	5.08097	L6 CT
87	Atp2b1	0	2.00507	L6 CT
88	Ppp1r1b	0	5.13464	L6 CT
89	2021-09-07	0	1.04764	L6 CT
90	Sptbn5	0	5.69642	L6 CT
91	Igfbp4	0	5.55495	L6 CT
92	Gm30620	0	9.28394	L6 CT
93	Med10	0	2.10052	L6 CT
94	Zfpm2	0	6.11051	L6 CT
95	Gng12	0	5.45443	L6 CT
96	Rell1	0	5.34125	L6 CT
97	Ctxn1	0	3.70971	L6 CT
98	Cyth2	0	1.96421	L6 CT
99	Mmp17	0	3.60232	L6 CT
0	Tesc	0	6.12083	L6 IT
1	Adamts3	0	4.04023	L6 IT
2	Mapk11	0	3.83122	L6 IT
3	Satb2	0	4.32236	L6 IT
4	9130024F11Rik	0	3.44737	L6 IT
5	Sv2b	0	5.07816	L6 IT
6	Blnk	0	5.62469	L6 IT
7	Slit3	0	3.33859	L6 IT
8	Crtac1	0	3.94271	L6 IT
9	Mmp17	0	3.64377	L6 IT
10	Neurod6	0	5.92107	L6 IT
11	Hpca	0	2.65474	L6 IT
12	B3galt2	0	3.49877	L6 IT
13	Ppp1r1a	0	2.09842	L6 IT
14	Cacna1e	0	3.05805	L6 IT
15	2010111I01Rik	0	3.16887	L6 IT
16	Gm11549	0	5.04882	L6 IT
17	Cpne5	0	4.10463	L6 IT
18	Rasgrp1	0	4.42759	L6 IT
19	Nptx1	0	4.54338	L6 IT
20	Ldb2	0	4.28033	L6 IT
21	3110035E14Rik	0	5.20893	L6 IT
22	H2-T23	0	4.45696	L6 IT
23	Hs3st2	0	4.94283	L6 IT
24	2021-03-02	0	2.32735	L6 IT
25	Sema3e	0	4.51517	L6 IT
26	Osr1	0	7.85889	L6 IT
27	Pfkl	0	2.47746	L6 IT
28	Sstr2	0	4.32587	L6 IT
29	Sorcs3	0	4.00518	L6 IT
30	Gnb4	0	4.05524	L6 IT
31	Sdk2	0	3.58879	L6 IT
32	Fmnl1	0	3.3585	L6 IT
33	Nnat	0	5.23147	L6 IT
34	Pdia5	0	4.68329	L6 IT
35	Itm2c	0	1.20341	L6 IT
36	Ssbp3	0	1.82525	L6 IT
37	Nrn1	0	5.79252	L6 IT
38	Extl1	0	3.30067	L6 IT
39	Fam105a	0	3.74374	L6 IT
40	Pfkp	0	1.50284	L6 IT
41	Pdrg1	0	2.04445	L6 IT
42	Baiap2	0	3.8698	L6 IT
43	Mapk1	0	1.11027	L6 IT
44	Tenm3	0	3.5691	L6 IT
45	Gpm6b	0	2.06909	L6 IT
46	Rhou	0	3.57733	L6 IT
47	Olfm1	0	1.97601	L6 IT
48	Ak4	0	4.07383	L6 IT
49	Mgat5	0	3.44724	L6 IT
50	Gpr22	0	2.61276	L6 IT
51	Pcsk2	0	3.02186	L6 IT
52	Dok5	0	3.68018	L6 IT
53	Rtn4rl2	0	5.0673	L6 IT
54	Atp2b4	0	5.13752	L6 IT
55	Col6a1	0	6.63511	L6 IT
56	Tpm1	0	1.75765	L6 IT
57	Ociad2	0	2.95323	L6 IT
58	Igfbp6	0	6.06261	L6 IT
59	C1ql3	0	5.40757	L6 IT
60	Hpcal4	0	2.98308	L6 IT
61	Nell2	0	3.71365	L6 IT
62	Slc26a4	0	6.58959	L6 IT
63	Eno1	0	1.24847	L6 IT
64	Pter	0	4.90336	L6 IT
65	Ak5	0	4.03519	L6 IT
66	Bmp3	0	6.37765	L6 IT
67	Igsf21	0	5.65909	L6 IT
68	Schip1	0	2.84289	L6 IT
69	Cck	0	5.92518	L6 IT
70	Gm2694	0	6.3003	L6 IT
71	Rasl10a	0	6.95789	L6 IT
72	Eno1b	0	1.34128	L6 IT
73	Enc1	0	3.93578	L6 IT
74	Fhl2	0	4.1639	L6 IT
75	Ensa	0	1.36269	L6 IT
76	Ttc9b	0	2.23985	L6 IT
77	Snca	0	2.49461	L6 IT
78	Fkbp1a	0	0.967235	L6 IT
79	Mas1	0	5.28936	L6 IT
80	Pdlim1	0	5.33104	L6 IT
81	Rtn4	0	1.74459	L6 IT
82	Rtn4r	0	4.40791	L6 IT
83	Lmo4	0	3.29288	L6 IT
84	Slc17a7	0	5.64863	L6 IT
85	Lingo1	0	4.53509	L6 IT
86	Car12	0	5.37665	L6 IT
87	Brk1	0	1.13405	L6 IT
88	Cdh9	0	5.09092	L6 IT
89	Dynll1	0	1.32958	L6 IT
90	Gm4735	0	1.18402	L6 IT
91	Aldoa	0	0.720452	L6 IT
92	Fancd2	0	5.19903	L6 IT
93	Atp2b1	0	1.88193	L6 IT
94	Ldha	0	1.64724	L6 IT
95	Sh3bgrl3	0	1.57923	L6 IT
96	Slc7a4	0	3.2984	L6 IT
97	Ctxn1	0	3.66958	L6 IT
98	Necab3	0	3.54408	L6 IT
99	Otub2	0	3.40619	L6 IT
0	Ctgf	1.82525e-287	10.3392	L6b
1	Nxph4	5.55585e-283	11.1662	L6b
2	Cplx3	1.19511e-282	10.4594	L6b
3	Nxph3	2.56944e-260	6.98231	L6b
4	Phyhipl	1.50511e-257	2.06934	L6b
5	Tmem163	1.37123e-252	8.0191	L6b
6	Gng12	8.79184e-252	6.39568	L6b
7	LOC105246064	4.55099e-245	7.18701	L6b
8	Atp6ap2	2.06021e-243	1.45251	L6b
9	Fam163b	3.73078e-242	3.92001	L6b
10	Gap43	3.52759e-241	3.00465	L6b
11	Hs3st4	4.07463e-239	6.26619	L6b
12	Cnih2	1.23969e-235	2.13603	L6b
13	3110035E14Rik	9.18588e-234	6.05932	L6b
14	Tle4	1.5326e-233	5.41477	L6b
15	Rab26	4.57815e-232	4.64222	L6b
16	Kcnip3	1.3452e-228	4.97003	L6b
17	Ttc9b	2.3063e-223	2.84774	L6b
18	2900011O08Rik	1.34598e-222	1.8361	L6b
19	Kcnmb4	7.25413e-222	3.46285	L6b
20	Ly6g6e	2.77216e-220	8.57779	L6b
21	Pcp4	1.23733e-218	6.11279	L6b
22	Pcsk5	1.6834e-217	5.99761	L6b
23	2021-09-07	1.37495e-216	1.19509	L6b
24	Prss12	1.51031e-216	6.04348	L6b
25	Chga	2.15074e-216	2.20898	L6b
26	Pak1	1.95518e-215	2.42664	L6b
27	Cd164	4.45565e-212	3.64449	L6b
28	Slc8a1	2.58016e-210	2.87426	L6b
29	Rai14	6.09822e-210	6.09572	L6b
30	Fut9	5.6302e-206	2.96987	L6b
31	Slc1a2	5.83263e-205	4.10187	L6b
32	Drd1	1.66516e-202	5.76746	L6b
33	Gm32392	2.06978e-201	6.4199	L6b
34	Rogdi	2.693e-201	1.50439	L6b
35	Bag1	6.42481e-201	2.01097	L6b
36	Cpe	2.59742e-200	1.43913	L6b
37	Clic5	8.26811e-200	8.17085	L6b
38	Serpini1	3.94846e-193	3.01761	L6b
39	Lhfpl3	6.30322e-193	5.70208	L6b
40	Cfl1	1.59089e-192	0.769235	L6b
41	Mpi	2.97657e-192	2.98211	L6b
42	Inpp4b	9.31104e-192	6.35105	L6b
43	Gadd45a	1.25213e-190	5.29142	L6b
44	Cdh18	2.03661e-189	4.98032	L6b
45	Srcin1	1.13977e-188	2.0919	L6b
46	D630023F18Rik	1.86842e-187	5.10209	L6b
47	Atp6ap1l	7.56388e-187	5.61312	L6b
48	Ndrg3	1.22857e-186	1.47553	L6b
49	St3gal5	2.89532e-186	2.80616	L6b
50	Tubb2a	1.53611e-185	1.1961	L6b
51	Gfra4	1.84705e-184	2.04434	L6b
52	Usp46	2.02644e-184	3.31965	L6b
53	Fxyd7	5.67644e-183	3.4183	L6b
54	Lman1l	2.74642e-182	6.47318	L6b
55	Atp2b4	1.40357e-180	5.06617	L6b
56	Sdk2	1.55913e-180	4.57228	L6b
57	Tuba1a	2.1521e-179	0.989674	L6b
58	Pde1a	5.25228e-179	5.08901	L6b
59	Cyth2	2.43801e-178	1.97242	L6b
60	Pls3	2.7311e-178	2.60842	L6b
61	Hpcal4	5.34229e-177	2.86642	L6b
62	Gabra5	9.31687e-177	4.77208	L6b
63	1700001L19Rik	5.00429e-175	4.12607	L6b
64	Hpcal1	1.72272e-173	5.05161	L6b
65	Aldh1b1	6.501e-173	5.03081	L6b
66	Dtnb	4.73475e-172	2.98395	L6b
67	Caln1	7.10271e-170	3.87449	L6b
68	Jup	9.1488e-170	4.48084	L6b
69	Tmsb10	5.69909e-169	2.29876	L6b
70	Pgrmc1	1.79491e-168	1.27968	L6b
71	Mctp1	9.87688e-167	4.04794	L6b
72	Tmem158	5.69231e-166	3.18963	L6b
73	Oprm1	5.99993e-165	4.85618	L6b
74	Nptx1	4.94949e-164	4.82274	L6b
75	Brk1	5.59765e-164	1.28335	L6b
76	Pbx1	9.05789e-164	2.71019	L6b
77	Ssbp3	1.69485e-162	2.07584	L6b
78	Tmem40	2.95849e-162	6.64214	L6b
79	Tusc3	1.88185e-161	1.54882	L6b
80	Lmo3	7.45443e-161	3.83514	L6b
81	Trp53i11	1.17393e-160	5.10388	L6b
82	Celf4	2.15685e-160	1.40706	L6b
83	Ipcef1	2.32096e-160	4.58741	L6b
84	Itm2c	5.96981e-160	1.3733	L6b
85	Rgs20	1.26737e-159	3.80176	L6b
86	Svil	1.89069e-159	5.32525	L6b
87	Sulf1	2.92706e-159	5.68158	L6b
88	Igsf21	4.70608e-159	4.81649	L6b
89	Zfpm2	1.12853e-158	5.16159	L6b
90	Hsbp1	8.71796e-158	0.777333	L6b
91	Sez6	2.57507e-157	3.67526	L6b
92	Cyb5a	1.55276e-156	1.69463	L6b
93	Mmp16	4.72705e-156	3.59311	L6b
94	Bcl11a	6.28556e-156	2.57739	L6b
95	Gm9844	1.1909e-155	2.19782	L6b
96	Actg1	3.63241e-155	0.875073	L6b
97	Tmod1	3.65619e-155	3.83519	L6b
98	Mllt11	1.23592e-153	1.29625	L6b
99	Sh3gl3	9.98953e-153	3.397	L6b
0	Dner	0	5.27208	Lamp5
1	Eepd1	0	4.10904	Lamp5
2	Cntnap2	0	3.06485	Lamp5
3	Tsc22d1	0	1.75566	Lamp5
4	Mapk3	0	3.24325	Lamp5
5	Nr2f2	0	5.26807	Lamp5
6	Rgs10	0	4.88674	Lamp5
7	Rora	0	3.18492	Lamp5
8	Ogfrl1	0	2.22817	Lamp5
9	Frmpd4	0	2.74335	Lamp5
10	Mgll	0	2.32022	Lamp5
11	Spock1	0	2.47585	Lamp5
12	Rapgef4	0	1.97034	Lamp5
13	Sv2c	0	5.76514	Lamp5
14	Nfix	0	2.92966	Lamp5
15	Afap1	0	4.70571	Lamp5
16	Ptchd2	0	4.89496	Lamp5
17	Tmeff1	0	2.90681	Lamp5
18	Erbb4	0	6.34299	Lamp5
19	Sema5a	0	5.6877	Lamp5
20	Kcnn2	0	3.63033	Lamp5
21	Thrsp	0	5.37111	Lamp5
22	Sh3bgrl	0	2.99595	Lamp5
23	Crtac1	0	4.25471	Lamp5
24	Homer2	0	3.82095	Lamp5
25	Pcbp3	0	2.24514	Lamp5
26	Zcchc18	0	1.25298	Lamp5
27	Rimbp2	0	2.97864	Lamp5
28	Tox3	0	4.31705	Lamp5
29	Chst7	0	6.9333	Lamp5
30	Igf1	0	5.41964	Lamp5
31	Serpini1	0	2.53051	Lamp5
32	Plekho1	0	2.58394	Lamp5
33	Slc32a1	0	4.39838	Lamp5
34	Ppp1r2	0	1.54379	Lamp5
35	Necab2	0	4.65763	Lamp5
36	Lancl1	0	1.25307	Lamp5
37	Ptpro	0	4.37751	Lamp5
38	Fmo1	0	7.50716	Lamp5
39	Maf	0	4.3522	Lamp5
40	Slc25a17	0	2.10525	Lamp5
41	Maged1	0	1.36035	Lamp5
42	Slc39a6	0	3.46103	Lamp5
43	Reln	0	6.2251	Lamp5
44	Nmnat2	0	1.72721	Lamp5
45	Prox1	0	5.10115	Lamp5
46	Slc2a13	0	2.80486	Lamp5
47	Sox2ot	0	4.90746	Lamp5
48	Pld5	0	5.7172	Lamp5
49	Pde11a	0	7.75121	Lamp5
50	Hdac9	0	4.04146	Lamp5
51	Zfp536	0	5.74757	Lamp5
52	Dlx6os1	0	6.90372	Lamp5
53	Pip5k1b	0	5.41505	Lamp5
54	Id2	0	4.78302	Lamp5
55	Cryab	0	6.15025	Lamp5
56	Igsf11	0	5.35294	Lamp5
57	Ptprm	0	5.77399	Lamp5
58	Lmo2	0	6.18854	Lamp5
59	Tnfaip8l3	0	7.70815	Lamp5
60	Npy	0	10.0889	Lamp5
61	Ngf	0	6.98034	Lamp5
62	Kctd6	0	3.61205	Lamp5
63	Lamp5	0	7.75171	Lamp5
64	Kit	0	8.29236	Lamp5
65	Slc6a1	0	7.10779	Lamp5
66	Hapln1	0	9.03579	Lamp5
67	Fgf13	0	4.63472	Lamp5
68	Cplx3	0	9.72132	Lamp5
69	Gad1	0	8.52378	Lamp5
70	Rab3c	0	3.30547	Lamp5
71	Gad2	0	7.94339	Lamp5
72	Parm1	0	5.93105	Lamp5
73	Sema3c	0	6.83814	Lamp5
74	Resp18	0	3.22486	Lamp5
75	Nfib	0	4.03632	Lamp5
76	Nyap2	0	4.0839	Lamp5
77	Bcl11b	0	4.22421	Lamp5
78	Fgf9	0	3.48928	Lamp5
79	Spock3	0	3.81987	Lamp5
80	Trpc5	0	4.65767	Lamp5
81	Arl4c	0	4.48986	Lamp5
82	Tnnt1	0	7.98208	Lamp5
83	Gabrb2	0	2.34054	Lamp5
84	Krt1	0	4.54482	Lamp5
85	Rgs7bp	0	1.73829	Lamp5
86	Grik1	0	4.50654	Lamp5
87	Adra1a	0	5.11457	Lamp5
88	Gad1-ps	0	3.12629	Lamp5
89	Cpne7	0	5.69621	Lamp5
90	2900055J20Rik	0	2.87456	Lamp5
91	Klhl13	0	6.19205	Lamp5
92	A830018L16Rik	0	3.04909	Lamp5
93	Adarb2	0	7.36629	Lamp5
94	Dlx1as	0	5.56366	Lamp5
95	Tspan7	0	1.16561	Lamp5
96	Pnoc	0	7.49778	Lamp5
97	Zmat4	0	4.37899	Lamp5
98	Crispld1	0	6.82014	Lamp5
99	Osbpl8	0	2.14013	Lamp5
0	Rnr2	4.67315e-53	1.79625	Low Quality
1	COX1	3.14231e-50	1.2661	Low Quality
2	CYTB	9.50469e-47	1.33039	Low Quality
3	ND4	2.10917e-46	1.42889	Low Quality
4	Rnr1	1.30375e-44	1.85995	Low Quality
5	Gm6581	4.20759e-43	1.42306	Low Quality
6	TrnQ	6.39075e-43	1.98905	Low Quality
7	ND5	3.18753e-41	1.06236	Low Quality
8	ND6	6.54036e-40	1.22129	Low Quality
9	ND2	9.66813e-38	1.16114	Low Quality
10	Gm15266	3.18795e-34	1.36622	Low Quality
11	ND3	3.83478e-30	1.27793	Low Quality
12	Apoe	3.18072e-27	5.32369	Low Quality
13	ND1	8.52043e-26	0.730635	Low Quality
14	LOC100503946	8.52407e-23	1.31437	Low Quality
15	Mt2	4.63801e-22	4.85664	Low Quality
16	COX2	2.15886e-21	1.38727	Low Quality
17	COX3	2.7501e-21	1.32398	Low Quality
18	ATP6	4.29974e-21	1.28151	Low Quality
19	Rn18s-rs5	2.08685e-20	1.34749	Low Quality
20	LOC105246169	9.72357e-18	1.73353	Low Quality
21	TrnV	5.85479e-16	3.70033	Low Quality
22	LOC105245046	8.19616e-16	1.17926	Low Quality
23	TrnA	1.56026e-15	2.55968	Low Quality
24	Ftl1	2.1011e-15	-0.169348	Low Quality
25	Gm8129	2.56307e-15	0.611809	Low Quality
26	TrnP	1.47444e-14	1.27619	Low Quality
27	Gm20594	2.71582e-14	2.50255	Low Quality
28	Gm33085	5.40686e-14	1.81949	Low Quality
29	TrnM	7.58244e-14	2.57312	Low Quality
30	Gm9683	1.62662e-13	3.37265	Low Quality
31	LOC105245638	2.74264e-13	1.88134	Low Quality
32	Gm10116	3.6567e-13	1.42108	Low Quality
33	TrnC	2.69066e-12	2.37275	Low Quality
34	Gm12164	5.02474e-12	1.74718	Low Quality
35	ATP8	1.86959e-11	1.31851	Low Quality
36	Fth1	3.10414e-11	-0.317056	Low Quality
37	TrnL1	3.9159e-11	2.91574	Low Quality
38	Gm11478	1.10668e-10	1.1672	Low Quality
39	Col7a1	2.27159e-10	4.08136	Low Quality
40	Gm6789	4.99434e-10	2.63749	Low Quality
41	Igk	7.34524e-10	1.52695	Low Quality
42	Gm4617	1.42653e-09	0.859009	Low Quality
43	Ptma	1.74541e-09	0.0796337	Low Quality
44	Dap	2.9453e-09	3.05402	Low Quality
45	Lars2	8.02666e-09	0.718075	Low Quality
46	Gm4735	1.74288e-08	0.464799	Low Quality
47	Mt1	1.91633e-08	1.62004	Low Quality
48	Mir6240	1.93883e-08	2.25297	Low Quality
49	TrnS2	2.51812e-08	3.85406	Low Quality
50	TrnI	2.97257e-08	2.56657	Low Quality
51	Rps27rt	3.25451e-08	0.810484	Low Quality
52	Ezr	3.69396e-08	3.16208	Low Quality
53	Cnn3	4.82892e-08	2.07959	Low Quality
54	Il11ra1	5.18043e-08	2.01766	Low Quality
55	Gm11361	5.31492e-08	1.26878	Low Quality
56	Gm14303	6.32345e-08	0.322158	Low Quality
57	Vsig2	7.7167e-08	1.43903	Low Quality
58	Rpl13a	8.4038e-08	-0.410241	Low Quality
59	Gm7204	9.30351e-08	1.14021	Low Quality
60	Prdx1	1.10914e-07	-0.515613	Low Quality
61	TrnE	1.29327e-07	1.46484	Low Quality
62	Gm5879	1.69099e-07	1.31815	Low Quality
63	TrnF	1.93773e-07	2.85642	Low Quality
64	Ifi30	1.94347e-07	3.42191	Low Quality
65	S100b	3.06074e-07	2.68154	Low Quality
66	Gm26756	3.61405e-07	3.3509	Low Quality
67	Lat	5.2187e-07	4.27495	Low Quality
68	Baiap2	5.38195e-07	0.865952	Low Quality
69	Gm11189	5.63168e-07	1.895	Low Quality
70	Gm20746	8.05165e-07	1.37099	Low Quality
71	Gm3953	9.1449e-07	2.01766	Low Quality
72	Camk2a	1.24047e-06	0.5636	Low Quality
73	Gm21399	1.43367e-06	1.08954	Low Quality
74	Gstm2-ps1	1.48263e-06	3.18207	Low Quality
75	Id2	2.13533e-06	0.911554	Low Quality
76	Bai1	2.93619e-06	0.474062	Low Quality
77	Mir6236	3.36981e-06	0.785163	Low Quality
78	Gm8814	3.65303e-06	1.15586	Low Quality
79	Rps23	4.2538e-06	-0.600182	Low Quality
80	LOC105245621	4.60968e-06	1.2716	Low Quality
81	Gm18173	4.77851e-06	1.71326	Low Quality
82	Rps14	5.61004e-06	-0.621367	Low Quality
83	Slc1a2	6.44353e-06	1.15007	Low Quality
84	TrnD	7.61769e-06	4.5894	Low Quality
85	Nmb	8.49821e-06	2.84416	Low Quality
86	Gstm1	9.82371e-06	2.82328	Low Quality
87	Rpl35	1.18214e-05	-0.334473	Low Quality
88	Cdt1	1.23895e-05	3.15535	Low Quality
89	Ssbp4	1.35503e-05	-0.26784	Low Quality
90	Tlcd2	1.36917e-05	4.5548	Low Quality
91	Csrp1	1.78185e-05	2.19573	Low Quality
92	Gm17936	2.11479e-05	2.28495	Low Quality
93	TrnL2	2.15424e-05	3.54336	Low Quality
94	Gm12892	2.39949e-05	0.384603	Low Quality
95	Gm18728	2.64046e-05	1.73547	Low Quality
96	Oxt	2.82744e-05	5.10086	Low Quality
97	Cox6a1	2.84805e-05	-0.728591	Low Quality
98	Ppp1r1b	3.39184e-05	1.5797	Low Quality
99	Mdk	3.48115e-05	2.97796	Low Quality
0	Fcer1g	3.73616e-83	17.271	Macrophage
1	C1qa	3.73616e-83	18.1626	Macrophage
2	C1qc	3.73616e-83	18.6539	Macrophage
3	C1qb	3.73616e-83	18.779	Macrophage
4	Fcgr3	3.73616e-83	16.0115	Macrophage
5	Ctss	3.73616e-83	18.4278	Macrophage
6	Tyrobp	3.73616e-83	17.346	Macrophage
7	Tmsb4x	1.07499e-82	3.09445	Macrophage
8	B2m	2.01811e-82	6.17914	Macrophage
9	Fcrls	4.26114e-82	16.9571	Macrophage
10	Csf1r	4.26114e-82	17.173	Macrophage
11	Lgmn	4.26114e-82	5.11481	Macrophage
12	Laptm5	4.26114e-82	16.8117	Macrophage
13	Cst3	5.05811e-82	6.35494	Macrophage
14	Unc93b1	9.91119e-82	13.7755	Macrophage
15	Ly86	6.504e-81	16.7133	Macrophage
16	Aif1	8.23126e-81	12.6415	Macrophage
17	Cyba	1.22431e-80	13.3355	Macrophage
18	Ftl1	2.21554e-80	3.32103	Macrophage
19	Ctsd	2.23094e-80	5.05835	Macrophage
20	Cd53	1.16646e-79	15.0923	Macrophage
21	4632428N05Rik	1.77474e-79	14.2225	Macrophage
22	Pld4	1.02631e-78	15.9328	Macrophage
23	P2ry12	1.80098e-78	15.6211	Macrophage
24	Zfp36	5.0708e-78	13.5496	Macrophage
25	Serinc3	7.28416e-78	3.37073	Macrophage
26	Txnip	1.57202e-77	13.2418	Macrophage
27	Sepp1	1.7373e-77	12.8042	Macrophage
28	Itm2b	2.34218e-77	1.94413	Macrophage
29	Rnase4	2.90784e-77	13.4923	Macrophage
30	Rnaset2a	3.32704e-76	6.35027	Macrophage
31	Zfhx3	3.98313e-76	9.6644	Macrophage
32	Gpr34	4.39256e-76	13.5679	Macrophage
33	Rnaset2b	8.69315e-76	5.95476	Macrophage
34	Hexb	5.39862e-75	9.54082	Macrophage
35	Trem2	7.59846e-75	12.3244	Macrophage
36	Grn	1.93059e-74	5.84746	Macrophage
37	Cx3cr1	2.14958e-74	16.7075	Macrophage
38	Ltc4s	3.18904e-74	13.2628	Macrophage
39	Zfp36l1	4.36581e-74	10.2342	Macrophage
40	Trf	4.97783e-74	11.9393	Macrophage
41	AF251705	3.76824e-73	14.1528	Macrophage
42	Ctsz	7.68418e-73	6.99498	Macrophage
43	Cd68	2.17151e-72	10.5895	Macrophage
44	Gm14303	5.46723e-71	2.40668	Macrophage
45	Sat1	1.00007e-70	4.64616	Macrophage
46	Ftl2	1.20971e-70	3.16211	Macrophage
47	Rgs10	3.94781e-70	6.79548	Macrophage
48	Cyth4	1.13319e-69	13.2867	Macrophage
49	Fyb	9.11007e-69	14.7728	Macrophage
50	Hmha1	9.85552e-69	14.2712	Macrophage
51	Hpgds	3.11072e-68	10.875	Macrophage
52	Lyn	6.08757e-68	11.779	Macrophage
53	Rps29	6.263e-68	2.063	Macrophage
54	Spi1	1.08142e-67	14.9653	Macrophage
55	Mertk	2.66696e-67	10.2869	Macrophage
56	Gng5	3.05663e-67	6.38042	Macrophage
57	Slco2b1	6.34951e-67	12.2821	Macrophage
58	Marcks	1.35448e-66	3.44886	Macrophage
59	Gm10116	1.81242e-66	3.41518	Macrophage
60	Pfn1	2.06257e-66	1.90671	Macrophage
61	Entpd1	2.78852e-66	10.0869	Macrophage
62	Kctd12	8.53234e-66	7.82667	Macrophage
63	Emr1	1.84453e-65	15.498	Macrophage
64	Jun	3.54176e-65	7.48437	Macrophage
65	Junb	5.0197e-65	6.32341	Macrophage
66	Clic1	7.70426e-65	10.2538	Macrophage
67	Selplg	1.11763e-64	15.0911	Macrophage
68	P2ry13	3.26943e-64	14.401	Macrophage
69	Ptpn18	3.6318e-64	12.9434	Macrophage
70	Ivns1abp	5.81536e-64	4.21183	Macrophage
71	Ctsh	1.6103e-63	12.0499	Macrophage
72	Gm12164	2.31936e-63	3.67364	Macrophage
73	Ly6e	4.07499e-63	2.85448	Macrophage
74	Itgb5	7.98289e-63	10.3553	Macrophage
75	Rhob	9.46449e-63	4.14798	Macrophage
76	Maf	1.10353e-61	6.14656	Macrophage
77	Lpcat2	1.37709e-61	10.1553	Macrophage
78	Gpx1	1.50121e-61	2.9225	Macrophage
79	Rab3il1	1.72239e-61	9.17294	Macrophage
80	H3f3b	2.32832e-61	2.3422	Macrophage
81	Ccdc152	3.30271e-61	6.82805	Macrophage
82	Gpr183	4.59539e-61	10.5703	Macrophage
83	Gm8814	1.04226e-60	3.44293	Macrophage
84	Cfh	2.0082e-60	11.7784	Macrophage
85	Ubc	5.4686e-60	1.81668	Macrophage
86	Siglech	5.76653e-60	16.1952	Macrophage
87	Hk2	9.22818e-60	9.97326	Macrophage
88	Ifngr1	1.33351e-59	8.12127	Macrophage
89	Inpp5d	1.82619e-59	9.17731	Macrophage
90	Hpgd	1.9533e-59	10.8357	Macrophage
91	Gm7618	1.08084e-58	3.3652	Macrophage
92	Arpc1b	1.35491e-58	8.39006	Macrophage
93	Tgfbr1	2.34779e-58	8.74329	Macrophage
94	Rgs2	3.6334e-58	4.43337	Macrophage
95	Arhgdib	6.06588e-58	9.19022	Macrophage
96	Crybb1	8.29539e-58	13.4829	Macrophage
97	Btg2	1.28248e-57	7.80466	Macrophage
98	Gm20746	1.50148e-57	3.51699	Macrophage
99	Glul	2.00744e-57	4.22867	Macrophage
0	H3f3b	7.44606e-26	1.72681	Meis2
1	Pcbp3	1.10733e-25	3.85577	Meis2
2	Gng4	1.83324e-23	5.53209	Meis2
3	Meis2	4.04255e-22	6.67364	Meis2
4	Sp8	8.88239e-22	6.26154	Meis2
5	Btg1	1.50517e-21	3.80854	Meis2
6	H3f3a	1.79497e-21	1.40797	Meis2
7	Penk	3.45622e-21	8.5607	Meis2
8	Pcp4l1	4.30741e-21	6.02891	Meis2
9	Frmd7	2.56279e-20	10.2483	Meis2
10	Ube2e3	3.77577e-20	2.18717	Meis2
11	Gm6485	4.14518e-20	1.7407	Meis2
12	Cpne6	7.05358e-20	5.56398	Meis2
13	Scgn	1.71021e-19	11.2079	Meis2
14	Ckb	2.93917e-19	1.45029	Meis2
15	Ck-ps3	3.83137e-19	1.86543	Meis2
16	Map3k1	6.7784e-19	4.61057	Meis2
17	G630016G05Rik	9.45612e-19	5.69348	Meis2
18	Shisa8	1.45262e-18	7.5965	Meis2
19	Hist3h2a	2.68614e-18	2.28875	Meis2
20	Grb2	5.14473e-18	1.99298	Meis2
21	Pbx3	5.966e-18	7.28136	Meis2
22	Ptpro	1.52594e-17	5.93873	Meis2
23	Trim17	1.94537e-17	2.28037	Meis2
24	Rsrp1	4.09931e-17	1.00312	Meis2
25	Gm12892	4.39891e-17	1.51852	Meis2
26	Ybx1	1.17384e-16	1.33652	Meis2
27	Clk1	1.33743e-16	1.68715	Meis2
28	Synpr	1.38336e-16	6.44944	Meis2
29	Tuba1a	3.7717e-16	0.971514	Meis2
30	Apc	6.47174e-16	2.17495	Meis2
31	Pcp4	9.10394e-16	4.94594	Meis2
32	Ptma	2.2201e-15	1.04163	Meis2
33	Myo16	2.23273e-15	5.52618	Meis2
34	Hmgn2	3.10139e-15	1.55264	Meis2
35	Amigo2	3.16952e-15	7.40495	Meis2
36	Cited2	3.9414e-15	2.5998	Meis2
37	Nrip3	4.03744e-15	3.72531	Meis2
38	Malat1	5.32573e-15	1.0499	Meis2
39	Mt1	1.81185e-14	2.95992	Meis2
40	1700019L22Rik	2.43251e-14	6.22563	Meis2
41	Dlx5	8.53593e-14	4.37107	Meis2
42	Itm2c	1.25639e-13	1.20249	Meis2
43	Sez6	1.3532e-13	3.14751	Meis2
44	Mtfp1	2.16384e-13	1.67903	Meis2
45	Gpsm1	3.00291e-13	5.6044	Meis2
46	Selm	3.21747e-13	1.19689	Meis2
47	Podxl2	3.31967e-13	1.72403	Meis2
48	Dgkb	3.87084e-13	3.96875	Meis2
49	Fam184a	4.9958e-13	3.94918	Meis2
50	Pbx1	5.362e-13	2.55864	Meis2
51	Marcks	8.08241e-13	2.08789	Meis2
52	Th	1.54502e-12	9.21023	Meis2
53	Epha5	1.68736e-12	2.42152	Meis2
54	Hmgn1	2.05075e-12	1.08696	Meis2
55	Lgr5	3.5893e-12	7.18812	Meis2
56	Ddx5	4.1377e-12	0.938188	Meis2
57	Hnrnpc	1.97014e-11	0.44749	Meis2
58	Zfp385b	3.19791e-11	2.30419	Meis2
59	Dcx	5.05739e-11	3.59302	Meis2
60	Syt6	5.20027e-11	6.21364	Meis2
61	Hist1h2bc	6.00842e-11	3.95385	Meis2
62	Isoc1	7.76742e-11	5.14843	Meis2
63	Rbm39	8.90683e-11	0.869072	Meis2
64	Hnrnpa2b1	1.03952e-10	0.698094	Meis2
65	Pkig	1.07053e-10	1.13164	Meis2
66	Meis1	1.09073e-10	6.09445	Meis2
67	Sp9	1.44784e-10	3.96328	Meis2
68	Ahi1	1.76681e-10	1.47715	Meis2
69	Rpl13	1.77185e-10	0.790256	Meis2
70	Dclk2	1.80237e-10	3.47985	Meis2
71	Hap1	1.89998e-10	3.79896	Meis2
72	Pnmal2	1.9788e-10	1.49829	Meis2
73	Gm13889	2.02735e-10	2.90442	Meis2
74	Adamts19	2.16268e-10	9.20399	Meis2
75	Ck-ps1	2.29571e-10	2.04875	Meis2
76	Celf4	2.40798e-10	1.27693	Meis2
77	Dync1i1	2.50202e-10	1.68389	Meis2
78	Celf2	2.60118e-10	1.06834	Meis2
79	Cacna1c	3.77211e-10	2.72243	Meis2
80	Ftl1	4.96341e-10	0.81239	Meis2
81	Gad1	7.22343e-10	6.15755	Meis2
82	Ppp1cc	8.0061e-10	0.97908	Meis2
83	Dlx1	1.33976e-09	3.68435	Meis2
84	Rpp25	1.44415e-09	3.50339	Meis2
85	Srsf7	1.91933e-09	0.654316	Meis2
86	Gm7554	2.02533e-09	2.77237	Meis2
87	H3f3a-ps2	2.2823e-09	1.57039	Meis2
88	Emp3	3.35946e-09	6.65034	Meis2
89	Eno2	4.59371e-09	0.677828	Meis2
90	Psip1	4.6245e-09	0.803202	Meis2
91	Ubb	6.81504e-09	0.392261	Meis2
92	Ccdc109b	8.08667e-09	5.37146	Meis2
93	Atp2b4	8.10877e-09	3.44277	Meis2
94	Sall3	8.27615e-09	7.07519	Meis2
95	Son	1.31504e-08	0.803734	Meis2
96	Grm2	1.33027e-08	3.82476	Meis2
97	Atp5g2	1.58114e-08	0.518889	Meis2
98	COX2	1.61196e-08	1.08331	Meis2
99	Kcnh6	1.79869e-08	2.21272	Meis2
0	Tshz2	0	10.8784	NP
1	Vwc2l	0	6.90507	NP
2	Gsta4	0	4.89287	NP
3	Sla2	0	7.97902	NP
4	Lmo3	0	4.30995	NP
5	Neto2	0	4.59493	NP
6	Meis2	0	6.28141	NP
7	Tle4	0	5.3352	NP
8	Gm11223	0	1.91074	NP
9	Slit1	0	5.41434	NP
10	Stard5	0	6.65663	NP
11	Adcy2	0	4.3484	NP
12	Rprm	0	6.45766	NP
13	Stmn1	0	1.96891	NP
14	Il11ra1	0	6.79552	NP
15	Etv1	0	7.39698	NP
16	Nxph3	0	7.37346	NP
17	Gm5454	0	5.41831	NP
18	Tmem159	0	6.35411	NP
19	Fezf2	0	7.61279	NP
20	Myl4	0	8.53775	NP
21	Efr3a	0	2.7915	NP
22	Lypd1	0	8.21943	NP
23	Olfm3	0	6.47838	NP
24	Sec62	0	1.42401	NP
25	Uap1	1.06963e-303	2.97537	NP
26	Trp53i11	2.09847e-300	5.79338	NP
27	Fdps	7.31769e-298	2.29008	NP
28	Dync1i1	1.35944e-297	2.17423	NP
29	Rnf152	3.55111e-297	5.84606	NP
30	Ift57	2.49392e-295	2.54449	NP
31	Plcxd2	1.37735e-294	4.98735	NP
32	Spon1	3.75089e-292	5.91929	NP
33	Amigo2	1.04119e-290	6.9217	NP
34	Pcp4	9.13007e-281	5.89722	NP
35	LOC105244376	7.24207e-279	8.78527	NP
36	Prkca	8.82364e-279	3.21146	NP
37	Rap1gds1	1.09725e-278	2.09706	NP
38	Crym	1.76278e-278	7.18846	NP
39	Kcnmb4	1.79031e-276	3.18797	NP
40	Camk2d	1.30337e-272	3.43179	NP
41	Stxbp2	2.31826e-272	4.44423	NP
42	Trpc3	2.62937e-272	5.24466	NP
43	Nrsn2	2.20781e-271	4.13533	NP
44	Pamr1	1.62499e-270	5.89215	NP
45	Hlf	1.2761e-269	3.38562	NP
46	Ctgf	6.9413e-267	6.44176	NP
47	Marcks	5.04656e-266	2.34847	NP
48	Mdh1	4.2177e-259	1.04984	NP
49	Fut9	3.42794e-257	2.77655	NP
50	Kcna6	1.19746e-256	2.80342	NP
51	Diras2	1.78263e-253	3.85848	NP
52	Myzap	1.4038e-252	9.15083	NP
53	P4ha1	2.3851e-252	3.16842	NP
54	Trhr	2.02633e-249	10.1882	NP
55	Ccdc12	6.0732e-249	1.56988	NP
56	Kcnk2	6.44386e-242	3.98861	NP
57	Shisa4	5.1471e-240	2.13887	NP
58	Msmo1	6.62296e-238	2.4593	NP
59	Cxx1c	7.54548e-233	1.25814	NP
60	Kremen1	1.65164e-232	5.53481	NP
61	Tmsb10	4.78784e-227	1.99043	NP
62	Gm2163	5.59499e-227	2.63653	NP
63	Chgb	2.31236e-225	2.053	NP
64	Col12a1	1.63263e-223	6.01238	NP
65	Ssbp2	1.01705e-222	1.66001	NP
66	Unc13b	4.70939e-221	3.91762	NP
67	Mgat4c	4.05109e-220	4.6318	NP
68	Tecr	1.4236e-219	0.752759	NP
69	Wbp5	1.62864e-219	1.26821	NP
70	B3glct	1.66545e-217	4.04126	NP
71	Cd47	1.48546e-216	1.15307	NP
72	Scai	2.26717e-216	2.77243	NP
73	Pcdh17	2.37375e-215	3.41076	NP
74	Bcl11b	2.00387e-214	3.87977	NP
75	Pid1	1.69432e-213	3.60508	NP
76	5830416P10Rik	1.976e-213	6.39358	NP
77	Lor	1.87072e-211	3.08022	NP
78	Neurod6	1.09312e-210	5.75849	NP
79	Scg3	2.34742e-208	1.75892	NP
80	Camk1	2.93623e-208	1.66752	NP
81	Rit2	6.02151e-206	1.76064	NP
82	Cib2	9.99444e-203	2.57788	NP
83	Foxp1	6.92995e-202	3.04266	NP
84	Bcat1	1.40682e-201	3.03046	NP
85	Cdc5l	2.22479e-200	1.75305	NP
86	Adora1	4.6658e-200	3.7939	NP
87	Oaz1	6.88664e-200	0.640447	NP
88	G630016G05Rik	5.8553e-199	3.78541	NP
89	Cpne4	1.93697e-198	4.2857	NP
90	Fdft1	2.68081e-197	2.04822	NP
91	Hs3st4	5.23157e-197	4.37382	NP
92	Mgst3	1.66559e-196	1.5308	NP
93	Serpini1	1.37503e-192	2.42094	NP
94	Irak2	1.95649e-192	4.56641	NP
95	Gmpr	2.1503e-192	2.30822	NP
96	Dusp5	5.4325e-192	3.72215	NP
97	Aes	1.85806e-184	0.784282	NP
98	LOC102638890	1.87905e-184	4.54142	NP
99	Gm32412	1.95377e-184	5.54633	NP
0	Tsc22d4	1.063e-121	4.91831	No Class
1	S100a16	9.83116e-111	6.05481	No Class
2	Apoe	2.21699e-110	5.03257	No Class
3	Cd9	8.5548e-104	7.08499	No Class
4	Dbi	2.7497e-98	1.65747	No Class
5	Plekhb1	2.64398e-95	4.85432	No Class
6	Csrp1	3.47562e-94	4.46801	No Class
7	Cmtm5	4.48029e-93	6.32447	No Class
8	Olig1	1.90954e-91	6.83125	No Class
9	Gng5	1.87358e-88	2.97707	No Class
10	S100a1	2.04055e-88	4.28873	No Class
11	Car2	1.48618e-82	4.47905	No Class
12	Cd63	4.62101e-82	4.02755	No Class
13	S100a13	1.34683e-81	4.29513	No Class
14	Qk	2.52758e-79	2.91633	No Class
15	Phgdh	6.43776e-77	3.92575	No Class
16	Mbp	1.24199e-76	3.90889	No Class
17	Bcas1	1.98919e-76	6.82629	No Class
18	Mt1	4.03865e-76	2.3943	No Class
19	Cnp	1.11053e-72	4.74988	No Class
20	Plp1	6.81541e-72	6.69002	No Class
21	Hist1h2bc	7.48557e-70	2.84661	No Class
22	Gltp	7.48557e-70	4.08561	No Class
23	Ptgds	1.37521e-69	5.18697	No Class
24	Rhog	2.69083e-69	4.74086	No Class
25	Ppap2b	7.74306e-68	3.87975	No Class
26	Ftl1	2.18941e-65	0.721347	No Class
27	Kcnj10	1.23114e-64	5.26939	No Class
28	Gstm1	4.81316e-62	3.30372	No Class
29	Pllp	4.46896e-59	4.3788	No Class
30	Gatm	9.05155e-58	3.81281	No Class
31	Dock10	4.28757e-57	2.93159	No Class
32	Mobp	1.11531e-56	4.67986	No Class
33	Tspan15	2.2476e-56	4.57437	No Class
34	Wscd1	4.63968e-56	3.00474	No Class
35	Sirt2	8.90962e-55	1.61555	No Class
36	Trf	1.28185e-54	5.99629	No Class
37	Sox10	1.38107e-54	6.80045	No Class
38	Cd81	3.99201e-54	0.782231	No Class
39	Gjc3	2.8357e-53	7.18274	No Class
40	Litaf	3.19933e-53	4.78182	No Class
41	Tspan2	4.11119e-53	3.51957	No Class
42	Metrn	1.11133e-52	3.72885	No Class
43	St18	3.50753e-52	4.78715	No Class
44	Clic4	3.85267e-52	3.49907	No Class
45	Psat1	8.12075e-52	2.54275	No Class
46	Abhd4	8.11806e-51	3.243	No Class
47	Cers2	1.38036e-50	2.86428	No Class
48	Gpr37l1	6.91386e-50	4.75342	No Class
49	Cryab	2.9915e-49	3.02656	No Class
50	Hadh	4.45628e-49	3.60842	No Class
51	Epas1	4.50644e-49	3.86282	No Class
52	Lamp1	4.65718e-49	0.839129	No Class
53	Elovl1	1.70831e-48	3.72041	No Class
54	Pla2g16	7.67087e-48	4.74578	No Class
55	Phldb1	1.53829e-47	3.15175	No Class
56	Gsn	1.54386e-47	3.70604	No Class
57	Cnn3	2.9883e-47	2.73395	No Class
58	Lap3	7.19662e-47	2.39037	No Class
59	Cercam	7.19662e-47	3.86115	No Class
60	Npc2	1.1679e-46	1.81829	No Class
61	Cldn11	6.93799e-46	6.95695	No Class
62	Carhsp1	9.54596e-46	4.20381	No Class
63	Lims2	9.73892e-46	4.51406	No Class
64	Stxbp3a	1.08091e-45	2.96062	No Class
65	Ugt8a	1.18561e-45	5.73312	No Class
66	Mag	1.3397e-45	6.55929	No Class
67	S100b	3.08858e-45	3.05009	No Class
68	2021-09-04	4.4465e-45	1.7738	No Class
69	Chd7	5.06022e-45	3.01405	No Class
70	Mt2	5.58523e-45	2.66932	No Class
71	Gstm7	8.91472e-45	2.89514	No Class
72	Fa2h	9.34113e-45	6.75762	No Class
73	Ndrg2	9.47003e-45	2.77577	No Class
74	Slc1a3	9.47003e-45	3.59872	No Class
75	Ppp1r14a	2.6426e-44	5.62221	No Class
76	Hepacam	3.11989e-44	3.95263	No Class
77	Scrg1	1.37061e-43	4.24226	No Class
78	Cd82	1.81042e-43	5.92303	No Class
79	Olig2	3.58763e-43	5.89397	No Class
80	Zbtb20	7.31518e-43	2.49972	No Class
81	Fermt2	9.81501e-43	2.11138	No Class
82	Arpc1b	1.03832e-42	3.51331	No Class
83	Grb14	5.04711e-42	2.63122	No Class
84	CYTB	6.65235e-42	0.545	No Class
85	Mfge8	7.51064e-42	3.82588	No Class
86	Gal3st1	7.51064e-42	3.33679	No Class
87	Rab31	9.47849e-42	2.38479	No Class
88	Gpr37	1.10246e-40	4.24206	No Class
89	Atp1a2	2.13332e-40	3.021	No Class
90	Cpm	2.13332e-40	3.63611	No Class
91	Tmbim1	2.56503e-40	3.37481	No Class
92	Mcam	1.2424e-39	5.43992	No Class
93	Il18	5.18794e-39	2.38584	No Class
94	Arhgef10	9.52957e-39	3.41538	No Class
95	Pdlim2	1.53507e-38	4.71765	No Class
96	2810468N07Rik	3.7208e-38	2.39445	No Class
97	Plekha2	5.07388e-38	2.55275	No Class
98	Erbb2ip	7.33598e-38	2.29554	No Class
99	Myo6	9.00053e-38	2.41402	No Class
0	Olig1	3.88556e-116	12.9547	Oligo
1	Pllp	4.23605e-114	10.9506	Oligo
2	Sox10	1.45495e-113	13.2468	Oligo
3	Dbi	2.78162e-113	5.17819	Oligo
4	Cd9	1.82958e-111	12.9382	Oligo
5	Qk	1.16948e-110	6.99193	Oligo
6	S100a16	2.76567e-110	11.4492	Oligo
7	Cd81	1.45663e-109	2.60794	Oligo
8	Gatm	8.75883e-105	9.69603	Oligo
9	Gjc3	2.38658e-103	13.2042	Oligo
10	Phldb1	2.96401e-101	8.10751	Oligo
11	Scd2	3.4639e-100	4.4053	Oligo
12	Gm12222	1.24511e-99	4.99462	Oligo
13	Tsc22d4	1.53474e-97	8.99142	Oligo
14	Enpp2	3.66127e-96	7.29397	Oligo
15	Plekhb1	1.49904e-94	9.14547	Oligo
16	Npc1	4.15117e-93	4.30457	Oligo
17	Cmtm5	7.47435e-93	11.463	Oligo
18	Bcas1	2.00556e-91	11.2667	Oligo
19	Cercam	5.76744e-90	8.94571	Oligo
20	Ugt8a	7.24346e-90	11.1332	Oligo
21	S100a13	1.88469e-88	8.70325	Oligo
22	Kcnj10	5.4329e-86	9.54541	Oligo
23	S100a1	9.64825e-84	8.31481	Oligo
24	Cd9-ps	6.191e-83	6.99438	Oligo
25	Ftl1	7.79703e-83	1.64001	Oligo
26	2810468N07Rik	7.63455e-81	6.36331	Oligo
27	Cnp	1.04644e-80	9.56295	Oligo
28	Cd63	1.04462e-79	6.56051	Oligo
29	Olig2	1.92897e-79	10.6291	Oligo
30	Gltp	3.88372e-79	8.06134	Oligo
31	Sirt2	5.9551e-79	3.96417	Oligo
32	Hepacam	1.16114e-77	7.89083	Oligo
33	Grb14	2.44001e-77	7.32606	Oligo
34	Malat1	4.42057e-77	1.351	Oligo
35	Plp1	8.31942e-77	12.6029	Oligo
36	Jam3	1.39937e-75	6.00722	Oligo
37	Fa2h	4.43361e-75	11.575	Oligo
38	Cers2	7.47978e-75	6.65567	Oligo
39	Ptma	2.3182e-73	1.75207	Oligo
40	Rhog	6.29493e-71	9.04855	Oligo
41	Wscd1	7.34603e-71	5.95151	Oligo
42	Gng5	1.0329e-70	5.0739	Oligo
43	H3f3a	1.12286e-70	1.26061	Oligo
44	Ptgds	3.97393e-69	10.6418	Oligo
45	Cd63-ps	1.19151e-68	3.63055	Oligo
46	Apoe	1.71936e-67	8.00179	Oligo
47	Lamp1	6.77958e-67	1.99415	Oligo
48	Gal3st1	1.22557e-66	7.27393	Oligo
49	Tmem258	1.80381e-66	1.45446	Oligo
50	Cdc42ep1	4.18098e-66	8.465	Oligo
51	Litaf	1.37619e-65	8.79241	Oligo
52	Arhgef10	3.12735e-65	7.07166	Oligo
53	Rnf13	7.20734e-65	2.70449	Oligo
54	Myrf	7.81397e-65	9.78659	Oligo
55	Cryab	1.30917e-64	6.81425	Oligo
56	Prdx1	5.3032e-64	1.66151	Oligo
57	Slc44a1	6.02512e-63	5.59683	Oligo
58	Dock10	1.88788e-62	6.20397	Oligo
59	Serinc5	5.35197e-62	5.62449	Oligo
60	Trf	2.48164e-61	11.2045	Oligo
61	Ddr1	5.38796e-61	5.16524	Oligo
62	Ttyh2	2.02047e-60	8.088	Oligo
63	1700047M11Rik	5.35508e-60	10.365	Oligo
64	Mag	1.61312e-59	11.2169	Oligo
65	Gm4617	2.62165e-59	2.22388	Oligo
66	Gpm6b	2.78045e-59	2.39133	Oligo
67	Tmbim6	3.65225e-59	1.72701	Oligo
68	Gsn	4.25639e-59	7.23975	Oligo
69	Cldn11	5.2804e-59	11.6115	Oligo
70	Tmem88b	1.28445e-57	8.39313	Oligo
71	Csrp1	1.61254e-57	7.25293	Oligo
72	Hist1h2bc	2.30995e-57	4.80065	Oligo
73	Ftl2	3.24946e-57	1.71995	Oligo
74	Rab31	5.25543e-57	5.1458	Oligo
75	Tnfaip6	7.58563e-57	8.08694	Oligo
76	Ermn	7.89529e-57	11.2862	Oligo
77	Gm7204	8.12687e-57	2.17971	Oligo
78	Mog	1.14829e-56	11.2163	Oligo
79	Gab1	3.74961e-56	7.87169	Oligo
80	Nkx6-2	4.32404e-56	10.2563	Oligo
81	Taldo1	8.57048e-56	2.42293	Oligo
82	Pla2g16	1.38591e-55	8.73316	Oligo
83	Gm21399	1.9989e-55	2.21856	Oligo
84	Sec11c	3.18384e-55	1.90773	Oligo
85	Apod	3.18384e-55	9.68585	Oligo
86	Plxnb3	1.4925e-54	9.78586	Oligo
87	Degs1	1.98566e-54	1.84927	Oligo
88	CYTB	1.03084e-53	0.900487	Oligo
89	Carhsp1	1.05463e-53	7.3912	Oligo
90	Josd2	1.3607e-53	3.25066	Oligo
91	Opalin	1.07609e-52	11.565	Oligo
92	Gng11	1.227e-51	8.53447	Oligo
93	Mt1	1.48757e-51	3.31442	Oligo
94	Tspan2	1.53019e-51	6.61084	Oligo
95	Mal	1.60568e-51	11.1183	Oligo
96	Tspan15	3.00505e-51	7.53923	Oligo
97	Gpr37	4.16097e-51	8.27854	Oligo
98	Ptn	5.83504e-51	4.42641	Oligo
[truncated: 901 more rows]

## Sheet: Table S3
Age	76
Sex	Female
Smoking history	Never smoker
Cell type	adenocarcinoma
Tumor location	Left lower lobe
Surgery	Lobectomy
Clinical stage	cT2aN0M0
Pathologic stage	pT1cN0M0

## Sheet: Table S4
Number	Genes	Adjusted p-value	Log fold change	Cluster
0	DCN	0	169.002	Adventitial Fibroblast
1	FBLN1	0	68.618	Adventitial Fibroblast
2	LUM	0	43.3216	Adventitial Fibroblast
3	C1S	0	17.6331	Adventitial Fibroblast
4	COL6A2	0	15.7231	Adventitial Fibroblast
5	C1R	0	20.3508	Adventitial Fibroblast
6	COL1A2	3.14606e-304	18.7689	Adventitial Fibroblast
7	MGP	1.21673e-297	53.5141	Adventitial Fibroblast
8	MFAP4	1.76419e-292	18.1274	Adventitial Fibroblast
9	RARRES2	4.23585e-287	11.1599	Adventitial Fibroblast
10	ADH1B	1.76221e-277	14.6825	Adventitial Fibroblast
11	LTBP4	5.40308e-261	8.05679	Adventitial Fibroblast
12	SERPINF1	1.07875e-259	17.3588	Adventitial Fibroblast
13	MMP2	6.51484e-256	9.21945	Adventitial Fibroblast
14	PLAC9	8.20252e-253	11.1654	Adventitial Fibroblast
15	SEPP1	2.69078e-251	13.4456	Adventitial Fibroblast
16	COL6A1	1.15276e-249	7.58923	Adventitial Fibroblast
17	PCOLCE	9.31273e-247	9.87148	Adventitial Fibroblast
18	CYR61	3.08881e-237	35.4198	Adventitial Fibroblast
19	SOD3	9.3712e-232	7.84573	Adventitial Fibroblast
20	SPARCL1	1.96323e-231	13.2012	Adventitial Fibroblast
21	CCDC80	1.34537e-226	22.8085	Adventitial Fibroblast
22	CFD	3.48914e-219	105.997	Adventitial Fibroblast
23	IGFBP6	1.57685e-211	43.7097	Adventitial Fibroblast
24	NNMT	7.86746e-211	13.6482	Adventitial Fibroblast
25	PMP22	1.59243e-204	7.18375	Adventitial Fibroblast
26	PLTP	5.71841e-198	6.90703	Adventitial Fibroblast
27	MYC	1.02363e-196	9.19155	Adventitial Fibroblast
28	AEBP1	3.00576e-196	6.7943	Adventitial Fibroblast
29	C3	4.66464e-192	10.4413	Adventitial Fibroblast
30	COL1A1	2.05445e-188	11.0022	Adventitial Fibroblast
31	PRELP	4.36877e-180	6.71851	Adventitial Fibroblast
32	C7	1.04683e-179	11.8777	Adventitial Fibroblast
33	JUNB	5.03546e-179	37.5903	Adventitial Fibroblast
34	EGR1	1.93445e-177	7.86345	Adventitial Fibroblast
35	CFH	3.80603e-177	6.1855	Adventitial Fibroblast
36	FSTL1	5.1684e-176	7.88203	Adventitial Fibroblast
37	FXYD1	1.14952e-175	5.57926	Adventitial Fibroblast
38	GSN	3.01253e-173	43.787	Adventitial Fibroblast
39	EFEMP1	5.4129e-171	10.676	Adventitial Fibroblast
40	OLFML3	3.01743e-167	6.772	Adventitial Fibroblast
41	FBLN5	5.65158e-160	5.48375	Adventitial Fibroblast
42	ZFP36	1.52722e-159	35.2706	Adventitial Fibroblast
43	CLU	1.35404e-158	15.3478	Adventitial Fibroblast
44	BTG2	1.54356e-157	9.79056	Adventitial Fibroblast
45	CALD1	4.92039e-157	3.72036	Adventitial Fibroblast
46	NR4A1	3.37575e-156	8.89673	Adventitial Fibroblast
47	SERPING1	5.09408e-156	7.73992	Adventitial Fibroblast
48	PPAP2B	3.67012e-155	5.32654	Adventitial Fibroblast
49	COL6A3	4.99463e-154	6.2846	Adventitial Fibroblast
50	FBLN2	2.33224e-151	8.58763	Adventitial Fibroblast
51	FHL1	6.23666e-148	5.82692	Adventitial Fibroblast
52	IGFBP7	4.80292e-145	18.0142	Adventitial Fibroblast
53	TIMP1	2.99581e-144	22.5505	Adventitial Fibroblast
54	TIMP3	1.25956e-140	7.17788	Adventitial Fibroblast
55	COL3A1	2.1221e-139	9.76045	Adventitial Fibroblast
56	ARID5B	1.66854e-137	5.20788	Adventitial Fibroblast
57	SERPINA3	9.13061e-134	6.60482	Adventitial Fibroblast
58	CPE	4.02674e-131	8.12717	Adventitial Fibroblast
59	EMP1	1.23791e-130	6.26163	Adventitial Fibroblast
60	CEBPD	5.04273e-128	13.2235	Adventitial Fibroblast
61	FGF7	5.02892e-127	7.18892	Adventitial Fibroblast
62	ELN	8.11046e-126	4.94167	Adventitial Fibroblast
63	PTGDS	2.18261e-125	14.3725	Adventitial Fibroblast
64	VASN	3.69646e-125	5.91635	Adventitial Fibroblast
65	FIBIN	1.09796e-124	6.50328	Adventitial Fibroblast
66	MXRA8	2.44733e-124	5.5992	Adventitial Fibroblast
67	DUSP1	4.59414e-123	22.1978	Adventitial Fibroblast
68	PODN	4.96474e-122	7.64555	Adventitial Fibroblast
69	SOCS3	5.71862e-122	11.2253	Adventitial Fibroblast
70	CRISPLD2	1.09546e-121	6.69301	Adventitial Fibroblast
71	CTGF	1.33075e-121	18.1102	Adventitial Fibroblast
72	SFRP2	1.82659e-118	39.3376	Adventitial Fibroblast
73	MEG3	1.91995e-118	8.26282	Adventitial Fibroblast
74	CHRDL1	1.49857e-116	8.08696	Adventitial Fibroblast
75	A2M	1.59028e-114	13.1698	Adventitial Fibroblast
76	SPARC	1.20138e-113	5.17159	Adventitial Fibroblast
77	RNASE4	1.44546e-111	3.71658	Adventitial Fibroblast
78	ZFP36L1	4.4299e-110	5.50075	Adventitial Fibroblast
79	CCL2	3.85636e-109	53.8341	Adventitial Fibroblast
80	DPT	7.88663e-108	7.08795	Adventitial Fibroblast
81	ABI3BP	5.46521e-107	4.73926	Adventitial Fibroblast
82	FGFR1	4.27588e-106	4.37777	Adventitial Fibroblast
83	ADAMTS1	1.59053e-105	5.29221	Adventitial Fibroblast
84	CYBRD1	1.61466e-105	4.33319	Adventitial Fibroblast
85	AKAP12	1.08931e-104	4.61951	Adventitial Fibroblast
86	RARRES1	4.47428e-104	7.83591	Adventitial Fibroblast
87	WISP2	2.15359e-103	9.56273	Adventitial Fibroblast
88	EFEMP2	3.15085e-100	4.12572	Adventitial Fibroblast
89	BGN	4.02738e-100	3.5228	Adventitial Fibroblast
90	LAPTM4A	5.52442e-100	6.20217	Adventitial Fibroblast
91	SFRP4	9.55342e-100	35.1084	Adventitial Fibroblast
92	SELM	3.33377e-99	3.10773	Adventitial Fibroblast
93	HTRA3	2.30563e-98	8.77463	Adventitial Fibroblast
94	LMNA	2.84869e-97	10.9395	Adventitial Fibroblast
95	TCF21	3.74067e-97	5.19858	Adventitial Fibroblast
96	TMEM176B	4.52694e-96	3.60757	Adventitial Fibroblast
97	FOS	1.57705e-94	20.0891	Adventitial Fibroblast
98	CTSF	4.98892e-94	4.1488	Adventitial Fibroblast
99	CTSK	1.66931e-93	6.53773	Adventitial Fibroblast
0	TAGLN	0	110.271	Airway Smooth Muscle
17	SPARCL1	0	18.2195	Airway Smooth Muscle
16	BGN	0	9.13491	Airway Smooth Muscle
15	MGP	0	16.5868	Airway Smooth Muscle
14	PLAC9	0	8.70884	Airway Smooth Muscle
13	SELM	0	11.5765	Airway Smooth Muscle
12	ACTG2	0	12.5315	Airway Smooth Muscle
10	MFAP4	0	13.3554	Airway Smooth Muscle
9	MYH11	0	14.298	Airway Smooth Muscle
11	DSTN	0	25.1411	Airway Smooth Muscle
7	CALD1	0	15.9068	Airway Smooth Muscle
6	IGFBP7	0	53.8446	Airway Smooth Muscle
5	SOD3	0	18.0067	Airway Smooth Muscle
4	PPP1R14A	0	14.5788	Airway Smooth Muscle
3	MYL9	0	54.5717	Airway Smooth Muscle
2	TPM2	0	44.2029	Airway Smooth Muscle
1	ACTA2	0	80.6047	Airway Smooth Muscle
8	TPM1	0	13.5014	Airway Smooth Muscle
18	ADIRF	8.75012e-305	33.3422	Airway Smooth Muscle
19	CRYAB	4.31307e-303	9.1758	Airway Smooth Muscle
20	PRKCDBP	1.16315e-302	7.6624	Airway Smooth Muscle
21	MFGE8	1.52489e-292	7.92644	Airway Smooth Muscle
22	CSRP1	7.87471e-291	9.07166	Airway Smooth Muscle
23	CNN1	9.6755e-280	10.3595	Airway Smooth Muscle
24	PDLIM3	5.48887e-267	7.18426	Airway Smooth Muscle
25	DES	4.63554e-257	13.6054	Airway Smooth Muscle
26	PLN	1.31628e-253	12.1707	Airway Smooth Muscle
27	IGFBP5	3.4115e-250	8.98726	Airway Smooth Muscle
28	LMOD1	9.15651e-249	7.78489	Airway Smooth Muscle
29	COL6A2	3.25398e-247	5.23965	Airway Smooth Muscle
30	TGFB1I1	1.44344e-245	5.59526	Airway Smooth Muscle
31	FXYD1	6.29325e-240	6.37114	Airway Smooth Muscle
32	TINAGL1	1.72854e-239	5.48224	Airway Smooth Muscle
33	CSRP2	9.21289e-239	7.10359	Airway Smooth Muscle
34	AEBP1	2.47313e-237	5.90994	Airway Smooth Muscle
35	WFDC1	1.15282e-232	5.96292	Airway Smooth Muscle
36	MYLK	1.76594e-232	6.58651	Airway Smooth Muscle
37	SDC2	9.07324e-227	5.06175	Airway Smooth Muscle
38	ID4	6.25983e-225	6.80648	Airway Smooth Muscle
39	C2orf40	1.3799e-224	5.83537	Airway Smooth Muscle
40	MCAM	1.34244e-218	5.8559	Airway Smooth Muscle
41	AOC3	1.98043e-216	5.09422	Airway Smooth Muscle
42	MAP1B	2.56046e-214	6.53755	Airway Smooth Muscle
43	EGFL6	1.64244e-209	6.40252	Airway Smooth Muscle
44	RARRES2	4.4827e-204	4.12238	Airway Smooth Muscle
45	PDLIM7	7.09745e-204	4.73814	Airway Smooth Muscle
46	ANXA6	1.8425e-202	4.29154	Airway Smooth Muscle
47	NEXN	8.27744e-200	5.80183	Airway Smooth Muscle
48	CRIP2	6.71114e-198	5.84247	Airway Smooth Muscle
49	CAV1	2.36186e-190	7.52902	Airway Smooth Muscle
50	PTRF	3.95289e-189	4.69845	Airway Smooth Muscle
51	HES4	1.11349e-183	4.33002	Airway Smooth Muscle
52	FRZB	2.57238e-183	7.76927	Airway Smooth Muscle
53	COX7A1	1.28359e-182	4.54968	Airway Smooth Muscle
54	FLNA	6.69351e-174	5.79617	Airway Smooth Muscle
55	C11orf96	4.15113e-172	7.63309	Airway Smooth Muscle
56	2021-09-07	5.70588e-167	4.74272	Airway Smooth Muscle
57	PDGFRB	3.3818e-166	4.53843	Airway Smooth Muscle
58	HSPB1	4.91914e-162	10.4271	Airway Smooth Muscle
59	ACTN1	3.30694e-160	3.90229	Airway Smooth Muscle
60	DCN	7.25622e-160	0.926354	Airway Smooth Muscle
61	TPPP3	2.8679e-159	3.6463	Airway Smooth Muscle
62	COX4I2	1.44926e-158	4.81706	Airway Smooth Muscle
63	ISYNA1	2.41427e-152	4.94356	Airway Smooth Muscle
64	PRELP	6.47684e-149	4.17752	Airway Smooth Muscle
65	MYH10	2.636e-148	5.39785	Airway Smooth Muscle
66	PPP1R12A	4.67283e-148	3.709	Airway Smooth Muscle
67	TNNT2	1.5797e-145	9.98963	Airway Smooth Muscle
68	WISP2	4.69909e-145	7.29853	Airway Smooth Muscle
69	ELN	2.05906e-138	5.01142	Airway Smooth Muscle
70	LPP	2.46056e-138	3.88542	Airway Smooth Muscle
71	SNCG	1.93016e-135	6.76445	Airway Smooth Muscle
72	ITM2C	2.22394e-135	3.15735	Airway Smooth Muscle
73	NTN4	6.56314e-134	4.14417	Airway Smooth Muscle
74	RASL12	1.94477e-132	6.20261	Airway Smooth Muscle
75	SGCA	8.92812e-131	5.89903	Airway Smooth Muscle
76	PLS3	1.45437e-129	3.71632	Airway Smooth Muscle
77	TIMP3	9.14352e-127	3.21988	Airway Smooth Muscle
78	NOTCH3	1.69626e-126	4.99876	Airway Smooth Muscle
79	PALLD	1.45996e-124	4.52386	Airway Smooth Muscle
80	COL18A1	6.40122e-123	4.5561	Airway Smooth Muscle
81	FILIP1L	6.84803e-123	3.37389	Airway Smooth Muscle
82	SMTN	4.68992e-122	4.9943	Airway Smooth Muscle
83	PDK4	5.1091e-122	5.09926	Airway Smooth Muscle
84	CAV2	8.27309e-120	2.67536	Airway Smooth Muscle
85	RCAN2	3.72355e-119	5.91022	Airway Smooth Muscle
86	COL6A1	4.47307e-119	3.66246	Airway Smooth Muscle
87	SBDS	1.18828e-118	2.87422	Airway Smooth Muscle
88	GPM6B	3.55985e-115	4.38794	Airway Smooth Muscle
89	CPE	4.61263e-115	4.22577	Airway Smooth Muscle
90	ADAMTS1	1.60086e-113	4.35786	Airway Smooth Muscle
91	HSPA2	1.31674e-112	4.8811	Airway Smooth Muscle
92	TSC22D1	1.07437e-111	4.87741	Airway Smooth Muscle
93	C9orf3	3.5711e-111	3.7233	Airway Smooth Muscle
94	MRGPRF	1.79451e-110	5.66779	Airway Smooth Muscle
95	PPP1R12B	2.64836e-109	4.86651	Airway Smooth Muscle
96	ZAK	5.29847e-108	3.83984	Airway Smooth Muscle
97	GPX3	3.37211e-107	4.31729	Airway Smooth Muscle
98	ITGB1	8.69215e-105	3.20678	Airway Smooth Muscle
99	FHL1	2.28602e-104	4.17145	Airway Smooth Muscle
0	AGER	0	67.7729	Alveolar Epithelial Type 1
20	GPRC5A	0	7.49121	Alveolar Epithelial Type 1
21	CLIC3	0	7.74352	Alveolar Epithelial Type 1
22	TNNC1	0	8.46031	Alveolar Epithelial Type 1
23	CEACAM6	0	7.98435	Alveolar Epithelial Type 1
25	CAV2	0	6.62331	Alveolar Epithelial Type 1
26	EPCAM	0	5.67747	Alveolar Epithelial Type 1
27	UPK3B	0	8.63063	Alveolar Epithelial Type 1
28	SPOCK2	0	6.25027	Alveolar Epithelial Type 1
29	RNASE1	0	13.6714	Alveolar Epithelial Type 1
30	RAB11FIP1	0	5.91996	Alveolar Epithelial Type 1
31	CD55	0	10.1536	Alveolar Epithelial Type 1
32	SFTA2	0	3.66795	Alveolar Epithelial Type 1
33	CLIC5	0	6.2107	Alveolar Epithelial Type 1
34	C19orf33	0	4.87834	Alveolar Epithelial Type 1
35	TNFRSF12A	0	6.30241	Alveolar Epithelial Type 1
19	RTKN2	0	11.546	Alveolar Epithelial Type 1
18	KRT8	0	11.5247	Alveolar Epithelial Type 1
24	SCEL	0	9.19054	Alveolar Epithelial Type 1
16	SLC39A8	0	6.76114	Alveolar Epithelial Type 1
1	EMP2	0	68.8568	Alveolar Epithelial Type 1
2	KRT7	0	20.4726	Alveolar Epithelial Type 1
17	FOLR1	0	9.14417	Alveolar Epithelial Type 1
4	CYP4B1	0	14.9069	Alveolar Epithelial Type 1
5	TSPAN13	0	10.4381	Alveolar Epithelial Type 1
6	CAV1	0	32.1198	Alveolar Epithelial Type 1
7	KRT19	0	13.6794	Alveolar Epithelial Type 1
8	CLDN18	0	9.72134	Alveolar Epithelial Type 1
3	LMO7	0	10.4416	Alveolar Epithelial Type 1
10	TACSTD2	0	11.1671	Alveolar Epithelial Type 1
11	FXYD3	0	8.0862	Alveolar Epithelial Type 1
9	KRT18	0	19.811	Alveolar Epithelial Type 1
12	HOPX	0	12.9797	Alveolar Epithelial Type 1
13	MYL9	0	8.51291	Alveolar Epithelial Type 1
14	AQP4	0	7.68326	Alveolar Epithelial Type 1
15	ANXA3	0	8.55472	Alveolar Epithelial Type 1
36	CLDN4	1.33113e-307	5.87773	Alveolar Epithelial Type 1
37	CST6	6.90823e-305	6.37699	Alveolar Epithelial Type 1
38	ADIRF	1.12883e-304	10.8489	Alveolar Epithelial Type 1
39	SUSD2	6.0908e-304	5.56676	Alveolar Epithelial Type 1
40	SEMA3B	9.16373e-288	6.2671	Alveolar Epithelial Type 1
41	NKX2-1	1.65238e-284	5.51302	Alveolar Epithelial Type 1
42	CADM1	5.05883e-270	4.53548	Alveolar Epithelial Type 1
43	VEGFA	1.54658e-261	4.9613	Alveolar Epithelial Type 1
44	LIMCH1	1.48058e-260	4.25874	Alveolar Epithelial Type 1
45	GAS6	7.31809e-258	4.10873	Alveolar Epithelial Type 1
46	ICAM1	1.72594e-257	7.40008	Alveolar Epithelial Type 1
47	PEBP4	1.28877e-254	3.4651	Alveolar Epithelial Type 1
48	PCYOX1	1.20515e-251	4.93622	Alveolar Epithelial Type 1
49	CYR61	1.27706e-249	6.46074	Alveolar Epithelial Type 1
50	SFTA1P	8.72535e-249	5.67357	Alveolar Epithelial Type 1
51	CLDN7	1.81826e-240	3.58925	Alveolar Epithelial Type 1
52	PRSS8	1.39781e-236	4.8811	Alveolar Epithelial Type 1
53	EFEMP1	1.31437e-228	3.40105	Alveolar Epithelial Type 1
54	BCAM	1.18734e-223	3.46799	Alveolar Epithelial Type 1
55	EFNA1	2.46003e-223	4.45024	Alveolar Epithelial Type 1
56	SDC1	1.28626e-221	4.53737	Alveolar Epithelial Type 1
57	SPINT2	1.81892e-220	4.02248	Alveolar Epithelial Type 1
58	VSIG2	3.75852e-219	4.33829	Alveolar Epithelial Type 1
59	AGR3	1.43878e-217	2.7503	Alveolar Epithelial Type 1
60	CKB	7.87023e-215	3.25552	Alveolar Epithelial Type 1
61	HSD17B6	1.35661e-212	5.09046	Alveolar Epithelial Type 1
62	SELENBP1	6.38726e-208	2.78679	Alveolar Epithelial Type 1
63	CD151	1.57931e-205	3.86321	Alveolar Epithelial Type 1
64	EZR	2.27805e-203	4.01207	Alveolar Epithelial Type 1
65	ANOS1	1.10867e-202	4.94971	Alveolar Epithelial Type 1
66	CD9	2.05221e-197	7.46666	Alveolar Epithelial Type 1
67	SEPP1	6.87819e-197	2.61574	Alveolar Epithelial Type 1
68	GKN2	2.97913e-192	4.51799	Alveolar Epithelial Type 1
69	PLLP	3.05447e-192	3.91245	Alveolar Epithelial Type 1
70	KLK11	2.82308e-190	3.5091	Alveolar Epithelial Type 1
71	LAMB3	3.38956e-190	4.37572	Alveolar Epithelial Type 1
72	MGLL	1.40316e-188	3.61693	Alveolar Epithelial Type 1
73	PERP	8.00603e-187	2.04926	Alveolar Epithelial Type 1
74	NCKAP5	1.08787e-183	6.14684	Alveolar Epithelial Type 1
75	ALCAM	3.9267e-178	2.77946	Alveolar Epithelial Type 1
76	MSLN	5.71938e-178	4.69078	Alveolar Epithelial Type 1
77	SFTA3	5.93043e-175	2.41721	Alveolar Epithelial Type 1
78	KLF6	1.74097e-174	7.76866	Alveolar Epithelial Type 1
79	NEDD4L	1.7617e-170	3.75025	Alveolar Epithelial Type 1
80	MS4A15	1.07837e-169	7.14748	Alveolar Epithelial Type 1
81	CXADR	6.8047e-167	3.36882	Alveolar Epithelial Type 1
82	CYSTM1	5.82919e-164	3.11114	Alveolar Epithelial Type 1
83	ARHGEF26	3.49999e-163	5.68186	Alveolar Epithelial Type 1
84	ID1	7.41231e-162	3.21948	Alveolar Epithelial Type 1
85	WFS1	1.5654e-161	4.4324	Alveolar Epithelial Type 1
86	APLP2	4.31314e-158	3.33955	Alveolar Epithelial Type 1
87	C4BPA	1.68291e-157	4.39805	Alveolar Epithelial Type 1
88	DSTN	2.60752e-156	4.22009	Alveolar Epithelial Type 1
89	TMEM265	1.41965e-154	3.50827	Alveolar Epithelial Type 1
90	S100A10	2.05772e-154	10.0159	Alveolar Epithelial Type 1
91	GGTLC1	3.41662e-153	7.50869	Alveolar Epithelial Type 1
92	NDNF	4.51936e-153	4.22479	Alveolar Epithelial Type 1
93	ELF3	2.89682e-150	2.70216	Alveolar Epithelial Type 1
94	GJA1	3.27797e-147	3.85697	Alveolar Epithelial Type 1
95	PDPN	6.24897e-146	4.77855	Alveolar Epithelial Type 1
96	FMO2	5.40457e-145	3.45046	Alveolar Epithelial Type 1
97	PDZK1IP1	1.9159e-144	3.27928	Alveolar Epithelial Type 1
98	NEDD9	2.34421e-144	2.81542	Alveolar Epithelial Type 1
99	EPB41L5	1.11031e-143	5.00668	Alveolar Epithelial Type 1
0	NAPSA	0	79.8295	Alveolar Epithelial Type 2
72	ADIRF	0	8.63777	Alveolar Epithelial Type 2
71	CHI3L2	0	8.8605	Alveolar Epithelial Type 2
70	SPTSSA	0	4.99432	Alveolar Epithelial Type 2
69	HSD17B6	0	6.22249	Alveolar Epithelial Type 2
68	F3	0	5.98824	Alveolar Epithelial Type 2
67	NKX2-1	0	5.82645	Alveolar Epithelial Type 2
66	TPPP3	0	6.93757	Alveolar Epithelial Type 2
65	PLA2G1B	0	8.61545	Alveolar Epithelial Type 2
64	C8orf4	0	16.0047	Alveolar Epithelial Type 2
63	MFSD2A	0	7.20625	Alveolar Epithelial Type 2
62	MID1IP1	0	7.68915	Alveolar Epithelial Type 2
61	DBI	0	15.0119	Alveolar Epithelial Type 2
60	CXCL2	0	35.1066	Alveolar Epithelial Type 2
59	CRTAC1	0	7.45948	Alveolar Epithelial Type 2
58	SCGB3A2	0	19.1387	Alveolar Epithelial Type 2
57	EPHX1	0	6.41425	Alveolar Epithelial Type 2
56	CLDN7	0	5.53159	Alveolar Epithelial Type 2
55	MRPL14	0	6.07893	Alveolar Epithelial Type 2
54	DHCR24	0	5.51326	Alveolar Epithelial Type 2
53	FGGY	0	6.60904	Alveolar Epithelial Type 2
52	C11orf96	0	9.49907	Alveolar Epithelial Type 2
73	TSPAN13	0	4.41421	Alveolar Epithelial Type 2
51	FXYD3	0	4.0508	Alveolar Epithelial Type 2
74	MAL2	0	4.88897	Alveolar Epithelial Type 2
76	SLC22A31	0	7.24519	Alveolar Epithelial Type 2
97	AREG	0	13.014	Alveolar Epithelial Type 2
96	LRRC75A-AS1	0	7.79287	Alveolar Epithelial Type 2
95	FASN	0	5.93724	Alveolar Epithelial Type 2
94	NNMT	0	14.7718	Alveolar Epithelial Type 2
93	XBP1	0	7.56122	Alveolar Epithelial Type 2
92	MBIP	0	5.15191	Alveolar Epithelial Type 2
91	CRNDE	0	4.12586	Alveolar Epithelial Type 2
90	ATP1A1	0	4.79585	Alveolar Epithelial Type 2
89	SPINT2	0	4.5834	Alveolar Epithelial Type 2
88	GSTP1	0	13.7282	Alveolar Epithelial Type 2
87	PTP4A1	0	4.5419	Alveolar Epithelial Type 2
86	NRGN	0	5.79145	Alveolar Epithelial Type 2
85	TMEM125	0	5.45799	Alveolar Epithelial Type 2
84	KRT19	0	1.92042	Alveolar Epithelial Type 2
83	C14orf1	0	4.81191	Alveolar Epithelial Type 2
82	STEAP4	0	7.74233	Alveolar Epithelial Type 2
81	RNF145	0	5.00454	Alveolar Epithelial Type 2
80	CA2	0	6.15352	Alveolar Epithelial Type 2
79	RGS16	0	6.19946	Alveolar Epithelial Type 2
78	TMEM243	0	4.66013	Alveolar Epithelial Type 2
77	CLDN4	0	4.92409	Alveolar Epithelial Type 2
75	DCXR	0	4.75175	Alveolar Epithelial Type 2
50	TSC22D1	0	12.3708	Alveolar Epithelial Type 2
49	AGR3	0	8.07288	Alveolar Epithelial Type 2
48	TSTD1	0	5.1616	Alveolar Epithelial Type 2
21	CYB5A	0	27.706	Alveolar Epithelial Type 2
20	LAMP3	0	10.8232	Alveolar Epithelial Type 2
19	MALL	0	11.3137	Alveolar Epithelial Type 2
18	C16orf89	0	10.92	Alveolar Epithelial Type 2
17	NPC2	0	70.0726	Alveolar Epithelial Type 2
16	SELENBP1	0	11.9307	Alveolar Epithelial Type 2
15	CXCL17	0	18.4302	Alveolar Epithelial Type 2
14	SFTA3	0	11.5885	Alveolar Epithelial Type 2
13	AK1	0	13.66	Alveolar Epithelial Type 2
12	SLPI	0	85.8934	Alveolar Epithelial Type 2
11	PEBP4	0	12.4664	Alveolar Epithelial Type 2
10	HOPX	0	17.2584	Alveolar Epithelial Type 2
9	MUC1	0	16.1965	Alveolar Epithelial Type 2
8	PGC	0	44.9171	Alveolar Epithelial Type 2
7	SLC34A2	0	16.7758	Alveolar Epithelial Type 2
6	SFTPA1	0	284.266	Alveolar Epithelial Type 2
5	SFTPA2	0	242.877	Alveolar Epithelial Type 2
4	SFTA2	0	26.5125	Alveolar Epithelial Type 2
3	SFTPD	0	57.8935	Alveolar Epithelial Type 2
2	SFTPB	0	182.947	Alveolar Epithelial Type 2
1	SFTPC	0	inf	Alveolar Epithelial Type 2
22	S100A14	0	8.58154	Alveolar Epithelial Type 2
23	C4BPA	0	10.3931	Alveolar Epithelial Type 2
24	ABCA3	0	9.33101	Alveolar Epithelial Type 2
25	RNASE1	0	21.7382	Alveolar Epithelial Type 2
47	SLC39A8	0	6.03875	Alveolar Epithelial Type 2
46	AGR2	0	6.48142	Alveolar Epithelial Type 2
45	EPCAM	0	5.49519	Alveolar Epithelial Type 2
44	ELF3	0	7.93942	Alveolar Epithelial Type 2
43	SDC4	0	7.80303	Alveolar Epithelial Type 2
42	WFDC2	0	0.960679	Alveolar Epithelial Type 2
41	LPCAT1	0	6.54047	Alveolar Epithelial Type 2
40	CEBPD	0	19.9879	Alveolar Epithelial Type 2
39	NGFRAP1	0	5.84986	Alveolar Epithelial Type 2
38	SDR16C5	0	7.96603	Alveolar Epithelial Type 2
98	RPL24	0	12.4523	Alveolar Epithelial Type 2
37	CTSH	0	19.031	Alveolar Epithelial Type 2
35	KRT8	0	8.07446	Alveolar Epithelial Type 2
34	MGST1	0	10.0878	Alveolar Epithelial Type 2
33	PRDX5	0	12.2011	Alveolar Epithelial Type 2
32	SEPP1	0	7.51437	Alveolar Epithelial Type 2
31	C3	0	5.95332	Alveolar Epithelial Type 2
30	FOLR1	0	7.2763	Alveolar Epithelial Type 2
29	WIF1	0	10.78	Alveolar Epithelial Type 2
28	LRRK2	0	8.46556	Alveolar Epithelial Type 2
27	CLDN18	0	7.47355	Alveolar Epithelial Type 2
26	PIGR	0	8.96551	Alveolar Epithelial Type 2
36	KRT18	0	8.34484	Alveolar Epithelial Type 2
99	RPS4X	0	26.195	Alveolar Epithelial Type 2
0	LUM	0	36.642	Alveolar Fibroblast
26	PLAC9	0	5.14739	Alveolar Fibroblast
27	FBLN5	0	6.1897	Alveolar Fibroblast
28	DKK3	0	5.88429	Alveolar Fibroblast
29	SPARCL1	0	6.49641	Alveolar Fibroblast
30	TIMP3	0	10.0892	Alveolar Fibroblast
31	LIMCH1	0	5.24695	Alveolar Fibroblast
32	SCN7A	0	7.41908	Alveolar Fibroblast
33	MACF1	0	5.47651	Alveolar Fibroblast
34	PPP1R14A	0	4.78898	Alveolar Fibroblast
35	LMCD1	0	5.61521	Alveolar Fibroblast
36	CFD	0	16.6923	Alveolar Fibroblast
37	MYH10	0	6.55036	Alveolar Fibroblast
38	FIBIN	0	7.84815	Alveolar Fibroblast
39	COL6A1	0	5.09981	Alveolar Fibroblast
40	OLFML3	0	6.2447	Alveolar Fibroblast
41	CALD1	0	3.3736	Alveolar Fibroblast
42	PPAP2B	0	4.53724	Alveolar Fibroblast
43	COL6A3	0	5.97402	Alveolar Fibroblast
44	ELN	0	6.2974	Alveolar Fibroblast
25	C1R	0	6.05273	Alveolar Fibroblast
23	MMP2	0	6.73922	Alveolar Fibroblast
24	FHL1	0	6.46641	Alveolar Fibroblast
21	FMO2	0	6.5891	Alveolar Fibroblast
1	DCN	0	33.6291	Alveolar Fibroblast
2	RARRES2	0	16.7154	Alveolar Fibroblast
3	MFAP4	0	21.5265	Alveolar Fibroblast
4	A2M	0	21.7758	Alveolar Fibroblast
5	SEPP1	0	17.159	Alveolar Fibroblast
6	CYR61	0	36.1716	Alveolar Fibroblast
7	FBLN1	0	10.8821	Alveolar Fibroblast
8	GPC3	0	10.7235	Alveolar Fibroblast
9	CTGF	0	31.351	Alveolar Fibroblast
22	LTBP4	0	5.46737	Alveolar Fibroblast
10	PTGDS	0	16.4807	Alveolar Fibroblast
12	ADH1B	0	10.2079	Alveolar Fibroblast
13	COL6A2	0	7.88288	Alveolar Fibroblast
14	MGP	0	18.5317	Alveolar Fibroblast
15	C1S	0	7.65664	Alveolar Fibroblast
16	COL1A2	0	7.26893	Alveolar Fibroblast
17	TCF21	0	8.02813	Alveolar Fibroblast
18	PRELP	0	7.31331	Alveolar Fibroblast
19	INMT	0	7.77524	Alveolar Fibroblast
20	SOD3	0	5.47524	Alveolar Fibroblast
11	PMP22	0	9.02511	Alveolar Fibroblast
45	LBH	1.81847e-301	4.93769	Alveolar Fibroblast
46	FN1	1.45798e-299	3.01717	Alveolar Fibroblast
47	FGFR4	1.53406e-297	7.83726	Alveolar Fibroblast
48	C7	1.30448e-296	4.61535	Alveolar Fibroblast
49	AOC3	2.02985e-283	3.84	Alveolar Fibroblast
50	EMILIN1	1.08241e-280	5.81225	Alveolar Fibroblast
51	MAMDC2	1.4994e-270	7.1571	Alveolar Fibroblast
52	PCOLCE	2.3467e-267	4.42324	Alveolar Fibroblast
53	DST	4.31189e-259	3.32352	Alveolar Fibroblast
54	SLIT2	5.62827e-258	6.35598	Alveolar Fibroblast
55	CDH11	2.40964e-250	6.70397	Alveolar Fibroblast
56	MXRA8	3.5284e-244	4.89503	Alveolar Fibroblast
57	COL1A1	8.50204e-244	4.27101	Alveolar Fibroblast
58	FXYD1	1.40414e-236	3.92046	Alveolar Fibroblast
59	NKD2	3.40733e-234	6.82201	Alveolar Fibroblast
60	RGCC	2.64286e-231	10.4884	Alveolar Fibroblast
61	ANGPT1	9.39457e-229	6.08186	Alveolar Fibroblast
62	G0S2	5.16034e-226	5.1586	Alveolar Fibroblast
63	AEBP1	8.16988e-215	4.33918	Alveolar Fibroblast
64	GDF10	4.40308e-207	7.49819	Alveolar Fibroblast
65	ADAMTS8	1.37359e-206	6.17866	Alveolar Fibroblast
66	GPM6B	2.81325e-206	4.41892	Alveolar Fibroblast
67	COL3A1	1.84431e-202	3.99178	Alveolar Fibroblast
68	PALLD	4.42952e-196	3.61261	Alveolar Fibroblast
69	SERPING1	6.90659e-196	0.906643	Alveolar Fibroblast
70	SPARC	1.32911e-195	2.63971	Alveolar Fibroblast
71	ITGA8	2.07135e-195	6.26587	Alveolar Fibroblast
72	CES1	3.27808e-192	-0.499917	Alveolar Fibroblast
73	NPNT	7.85279e-191	4.37713	Alveolar Fibroblast
74	GPX3	1.68689e-190	4.29209	Alveolar Fibroblast
75	CSRP1	4.54422e-189	2.78069	Alveolar Fibroblast
76	PLTP	2.60219e-181	3.31905	Alveolar Fibroblast
77	BGN	1.32657e-179	2.47407	Alveolar Fibroblast
78	ARID5B	4.99611e-179	3.07022	Alveolar Fibroblast
79	IGFBP7	2.48189e-177	6.31899	Alveolar Fibroblast
80	SLC40A1	2.56807e-173	3.71275	Alveolar Fibroblast
81	LAMA4	4.51421e-170	4.35929	Alveolar Fibroblast
82	CCBE1	2.30243e-166	6.37184	Alveolar Fibroblast
83	TMEM176B	1.85317e-165	2.79535	Alveolar Fibroblast
84	PDLIM3	2.41358e-165	3.19903	Alveolar Fibroblast
85	RGS3	1.28442e-158	3.83274	Alveolar Fibroblast
86	DPT	9.46424e-157	4.92781	Alveolar Fibroblast
87	MFGE8	1.46014e-152	2.69907	Alveolar Fibroblast
88	ABI3BP	9.36435e-152	3.78494	Alveolar Fibroblast
89	HSD11B1	7.90803e-148	5.09373	Alveolar Fibroblast
90	CCDC102B	1.31979e-147	4.46495	Alveolar Fibroblast
91	TSPAN8	9.54022e-146	2.40203	Alveolar Fibroblast
92	EMP2	4.89981e-140	0.861617	Alveolar Fibroblast
93	CFH	2.59968e-137	3.15056	Alveolar Fibroblast
94	CRYAB	1.38549e-136	3.04308	Alveolar Fibroblast
95	LTBP2	1.47149e-136	5.0016	Alveolar Fibroblast
96	PLEKHH2	3.49079e-135	5.76063	Alveolar Fibroblast
97	MALAT1	6.9948e-134	139.298	Alveolar Fibroblast
98	SERPINA3	1.67149e-133	4.16497	Alveolar Fibroblast
99	MYL9	9.97325e-131	0.314023	Alveolar Fibroblast
0	MGP	0	31.4104	Artery
31	CRIP2	0	6.56151	Artery
32	GPX3	0	10.5808	Artery
33	CAV1	0	9.94706	Artery
34	RNASE1	0	8.47152	Artery
35	HYAL2	0	7.53239	Artery
36	HEY1	0	7.04865	Artery
37	JAM2	0	4.97091	Artery
38	TIMP3	0	11.182	Artery
39	A2M	0	4.52606	Artery
40	SPARCL1	0	7.75744	Artery
41	GIMAP7	0	5.73355	Artery
42	MMRN2	0	5.38537	Artery
43	MT1E	0	25.0201	Artery
44	CD93	0	5.12363	Artery
45	ENG	0	4.86412	Artery
46	ID3	0	6.70924	Artery
47	DKK2	0	10.1304	Artery
48	IFITM2	0	7.53564	Artery
50	EMP1	0	12.2928	Artery
51	LIFR	0	4.62915	Artery
52	AQP1	0	5.57604	Artery
53	PCAT19	0	4.39834	Artery
54	LRRC32	0	4.8895	Artery
55	S1PR1	0	4.89313	Artery
56	EDN1	0	9.23544	Artery
30	IFI27	0	22.346	Artery
29	NPDC1	0	5.04369	Artery
49	PTRF	0	4.59878	Artery
27	SRPX	0	6.3397	Artery
1	CLEC3B	0	14.5021	Artery
2	C10orf10	0	28.4138	Artery
3	EPAS1	0	16.8768	Artery
4	FAM107A	0	11.274	Artery
5	CLDN5	0	28.7486	Artery
6	CLEC14A	0	9.89005	Artery
7	CTNNAL1	0	8.06156	Artery
28	SLC9A3R2	0	8.84365	Artery
8	RAMP2	0	11.6041	Artery
9	IFITM3	0	23.5093	Artery
11	PTPRB	0	6.69974	Artery
12	IGFBP4	0	7.66524	Artery
13	IFITM1	0	13.6173	Artery
10	TFPI	0	7.30069	Artery
15	LDB2	0	5.54468	Artery
26	TMEM100	0	11.546	Artery
25	MT1M	0	23.1176	Artery
24	IL33	0	6.18032	Artery
14	GJA5	0	8.42508	Artery
22	SOX17	0	8.76768	Artery
21	CALCRL	0	6.00426	Artery
23	ID1	0	12.893	Artery
19	TSPAN7	0	6.16585	Artery
18	ARGLU1	0	7.06173	Artery
17	CXCL12	0	8.57813	Artery
16	TM4SF1	0	19.1758	Artery
20	VWF	0	5.8209	Artery
57	F8	8.36102e-308	5.11887	Artery
58	EFNB2	1.03196e-305	5.39631	Artery
59	IGFBP7	5.57289e-302	5.22531	Artery
60	BST2	1.56118e-301	6.54907	Artery
61	PECAM1	3.18548e-295	5.11937	Artery
62	PRSS23	1.07922e-294	3.95662	Artery
63	MT1A	1.41174e-294	21.5384	Artery
64	GNG11	3.37764e-293	3.43474	Artery
65	TNFSF10	1.62298e-292	7.66447	Artery
66	MT1X	3.01377e-291	33.9345	Artery
67	CDH5	3.49557e-288	3.54228	Artery
68	NRN1	8.98966e-287	4.96179	Artery
69	PIK3R3	1.36319e-285	5.04786	Artery
70	PALMD	1.62035e-285	4.86113	Artery
71	MT2A	3.17691e-284	94.4439	Artery
72	ENPP2	5.88132e-269	7.1306	Artery
73	EGFL7	3.71042e-267	4.38457	Artery
74	ARHGAP29	1.69636e-262	3.55414	Artery
75	ITM2A	2.28263e-261	3.69999	Artery
76	ESAM	2.58564e-260	3.12128	Artery
77	PLLP	1.38111e-256	4.07462	Artery
78	SDPR	3.06217e-256	5.02348	Artery
79	IDO1	3.50387e-246	5.87532	Artery
80	NFIB	1.8472e-245	3.54386	Artery
81	ASRGL1	2.03987e-243	3.98176	Artery
82	ICAM2	1.2061e-239	4.04308	Artery
83	ECSCR	1.76136e-239	3.21323	Artery
84	STOM	5.82298e-233	4.20829	Artery
85	IGFBP3	4.345e-226	6.80259	Artery
86	CSRNP1	9.15473e-225	3.44859	Artery
87	GIMAP4	6.36647e-221	3.48061	Artery
88	GPIHBP1	1.07137e-218	3.72382	Artery
89	GIMAP8	3.55482e-217	3.96546	Artery
90	CAV2	1.12449e-216	2.74585	Artery
91	RPGR	1.38446e-213	3.90754	Artery
92	TGM2	2.37742e-211	3.30376	Artery
93	BCAM	4.86503e-211	2.46734	Artery
94	LTC4S	9.12679e-211	3.12525	Artery
95	KLF4	1.57546e-208	4.95587	Artery
96	SERPINE2	4.67478e-206	7.25267	Artery
97	CXCL2	6.12013e-203	20.3792	Artery
98	TCF4	8.16654e-202	3.14924	Artery
99	FKBP1A	1.17325e-199	6.41116	Artery
0	CD79A	0	13.5346	B
1	CD79B	0	9.37232	B
2	MS4A1	0	11.8885	B
3	LTB	0	10.247	B
4	PTPRCAP	4.36179e-280	5.34544	B
5	LINC00926	1.65188e-263	10.6031	B
6	CD37	5.2914e-256	7.80975	B
7	CXCR4	2.57227e-240	7.26086	B
8	RCSD1	5.80422e-239	5.22265	B
9	RPS27	3.94498e-233	57.5625	B
10	BANK1	4.56989e-224	7.64818	B
11	LIMD2	5.01445e-223	4.30819	B
12	RPL13AP5	1.50387e-206	5.01554	B
13	CORO1A	4.83735e-197	3.62945	B
14	FCMR	6.51261e-188	4.95788	B
15	RPS29	5.98324e-176	28.8113	B
16	BTG1	3.95183e-170	7.09944	B
17	RPL13A	7.04575e-165	30.0991	B
18	MEF2C	1.42175e-156	3.73444	B
19	SELL	2.40478e-146	4.35957	B
20	RPL18A	5.37606e-141	19.7701	B
21	RPSAP58	3.15833e-140	3.25224	B
22	RPL39	5.48466e-140	21.1304	B
23	RPL23A	6.68573e-139	17.8741	B
24	RPLP2	9.83018e-139	23.4527	B
25	RPL17	6.65404e-135	6.87993	B
26	RPS8	7.48939e-133	14.9618	B
27	RPS23	3.71689e-129	15.8959	B
28	EEF2	8.66056e-129	5.26313	B
29	TCL1A	2.0918e-128	10.2507	B
30	RPL34	3.69181e-128	21.7235	B
31	RPL13	2.94836e-126	23.0664	B
32	CD48	7.7656e-126	2.77821	B
33	RPS10	3.82127e-124	4.52489	B
34	IGLL5	1.35474e-122	14.2033	B
35	VPREB3	3.72236e-122	10.0047	B
36	RPS15A	4.27872e-122	17.4442	B
37	CD52	2.63935e-121	-3.71215	B
38	RPS21	1.69432e-118	8.49949	B
39	RPL37	1.2236e-117	12.371	B
40	RPSA	9.63528e-115	6.97854	B
41	GLTSCR2	1.0199e-112	3.09359	B
42	RPS18	9.29733e-112	23.6142	B
43	RPL30	1.02761e-108	11.9154	B
44	EEF1G	1.57076e-108	6.73913	B
45	RPL21	3.52595e-105	21.4759	B
46	RPS6	2.05259e-104	14.6677	B
47	BLK	1.79398e-103	7.82003	B
48	FAM65B	8.50271e-101	2.49316	B
49	RPL32	4.84314e-99	15.8839	B
50	CLEC2D	9.8266e-98	3.36098	B
51	RPS3A	1.73818e-96	12.7573	B
52	HLA-DOB	7.98041e-96	5.52941	B
53	GAS5	1.50715e-95	2.41838	B
54	RPL36A	5.45305e-95	2.9961	B
55	RPL18	7.55884e-95	7.20569	B
56	HVCN1	5.65346e-94	3.12605	B
57	RPL3	7.75116e-93	11.2985	B
58	RPS17	8.58256e-91	8.42098	B
59	RPS5	9.36405e-91	6.51985	B
60	CD74	7.92294e-90	-42.4944	B
61	ISG20	1.09733e-89	2.13143	B
62	ADAM28	7.3084e-89	4.51635	B
63	RPL36	1.38207e-87	8.25538	B
64	RPS11	1.9944e-87	6.42467	B
65	IRF8	2.00904e-87	2.02205	B
66	RPL35A	1.8952e-85	8.50816	B
67	GNG7	3.72462e-85	3.99799	B
68	EEF1B2	2.12042e-82	3.61062	B
69	RPL10A	3.08355e-82	6.64164	B
70	FCER2	2.06523e-80	8.90695	B
71	RPS27A	3.71462e-80	12.2178	B
72	FCRLA	5.17985e-79	9.04819	B
73	RPS25	1.25052e-78	8.9518	B
74	FAM26F	1.71345e-78	2.33259	B
75	LAPTM5	2.62342e-78	-0.106744	B
76	RPS2	3.01682e-78	12.4028	B
77	POU2F2	7.59098e-78	3.46956	B
78	PRKCB	9.33056e-78	3.33686	B
79	RPL11	9.8255e-77	11.5826	B
80	RPS7	3.41657e-76	6.22063	B
81	RPS28	1.85648e-75	10.9622	B
82	RPS12	3.40403e-74	13.707	B
83	HLA-DQA1	1.49041e-72	-5.61046	B
84	RPS4X	1.6254e-72	8.49386	B
85	RPL4	2.13076e-72	4.21015	B
86	CD19	7.15427e-72	7.41115	B
87	RPL19	1.61641e-71	9.34699	B
88	JCHAIN	2.00885e-71	10.0524	B
89	RPL38	3.125e-71	4.95511	B
90	RPL41	4.18755e-71	21.0095	B
91	HLA-DRA	1.1258e-69	-70.4581	B
92	HLA-DPB1	2.8059e-69	-11.2051	B
93	RPL5	7.79994e-69	4.4485	B
94	BIRC3	3.31211e-68	1.51826	B
95	RPS19	4.53368e-67	8.9465	B
96	RPL26	3.94601e-66	8.47549	B
97	RPL27A	6.4929e-65	9.67927	B
98	P2RX5	7.68054e-65	6.20281	B
99	EVI2B	1.62693e-64	1.04426	B
0	S100A2	8.78685e-246	43.4551	Basal
1	KRT17	1.08381e-236	79.2961	Basal
2	TACSTD2	1.63568e-232	20.2126	Basal
3	MIR205HG	3.1031e-230	13.7624	Basal
4	PERP	1.46062e-227	12.4429	Basal
5	KRT19	5.84944e-223	21.8152	Basal
6	SERPINF1	2.90767e-187	10.7686	Basal
7	IGFBP2	6.83726e-187	11.6805	Basal
8	LAMB3	1.6208e-184	7.69694	Basal
9	F3	1.0329e-180	11.2112	Basal
10	SFN	2.57507e-179	10.6773	Basal
11	BCAM	7.69453e-176	10.5998	Basal
12	FXYD3	3.66818e-173	7.75931	Basal
13	KRT18	3.60357e-169	12.6896	Basal
14	MPZL2	7.10149e-168	7.29571	Basal
15	KRT15	5.54447e-167	14.2695	Basal
16	RPL3	9.48403e-167	59.7997	Basal
17	RPL10A	6.62184e-160	37.2148	Basal
18	KRT8	3.80517e-157	9.10381	Basal
19	KLF5	3.18897e-156	6.44946	Basal
20	TNFRSF12A	2.64716e-154	8.77755	Basal
21	RPS4X	3.4197e-150	49.3059	Basal
22	EEF1G	4.7332e-149	25.9299	Basal
23	RPLP1	1.23857e-148	98.3964	Basal
24	SPINT2	1.48535e-147	6.8503	Basal
25	LRRC75A-AS1	3.55386e-146	13.8178	Basal
26	HMGB3	9.47956e-146	7.86083	Basal
27	TSC22D1	2.48356e-143	13.3945	Basal
28	RPS6	1.16036e-142	56.4062	Basal
29	CLU	1.40339e-142	11.4574	Basal
30	ERRFI1	2.88133e-142	7.6591	Basal
31	KRT7	3.3158e-140	10.1275	Basal
32	CYP4B1	9.584e-139	6.0684	Basal
33	FHL2	1.5165e-138	7.16104	Basal
34	RPS18	2.38741e-136	69.4563	Basal
35	GAS5	6.36079e-136	7.70752	Basal
36	RPL7	7.49775e-136	41.7152	Basal
37	CYB5A	1.01143e-135	17.8796	Basal
38	RPL5	1.77502e-133	22.8291	Basal
39	RPLP0	6.06212e-133	23.6777	Basal
40	AQP3	1.78416e-129	12.1805	Basal
41	RPL13A	5.02769e-129	59.1059	Basal
42	RPS3	1.88191e-128	40.4288	Basal
43	RPS5	8.46067e-128	24.9415	Basal
44	HNRNPA1	4.41939e-127	12.7839	Basal
45	RPL13	1.56962e-124	57.7793	Basal
46	WFDC2	2.18263e-124	11.1357	Basal
47	YBX3	4.97211e-123	7.12817	Basal
48	RPL8	2.14624e-122	33.6968	Basal
49	ID1	1.71327e-119	13.0041	Basal
50	MGST1	1.94513e-119	6.22417	Basal
51	KRT5	2.96664e-119	10.445	Basal
52	RPL18	3.23806e-119	22.3305	Basal
53	GNB2L1	5.86552e-118	20.8547	Basal
54	NPM1	2.55733e-117	11.0809	Basal
55	RPS8	5.60156e-117	33.6843	Basal
56	NGFRAP1	2.47841e-116	4.21519	Basal
57	CXCL17	4.03895e-116	5.36353	Basal
58	RPL4	4.98393e-116	15.5505	Basal
59	C19orf33	8.01876e-114	5.507	Basal
60	SOD3	9.76649e-114	4.37708	Basal
61	RPL7A	8.8729e-113	22.8954	Basal
62	RPS7	1.38403e-112	22.4516	Basal
63	CD9	4.23351e-112	18.7007	Basal
64	FOLR1	8.65442e-112	4.07889	Basal
65	IER3	4.2005e-111	8.8422	Basal
66	MYC	4.51272e-110	6.95344	Basal
67	ALDH3A1	9.72398e-110	7.53921	Basal
68	S100A14	1.77116e-108	5.46315	Basal
69	RPS9	9.24963e-108	29.674	Basal
70	RPS17	2.70778e-106	31.1506	Basal
71	RPS3A	3.07991e-106	33.3374	Basal
72	CLDN1	3.56161e-106	6.38885	Basal
73	IGFBP7	4.33229e-106	7.84232	Basal
74	CD24	9.64798e-105	4.862	Basal
75	APOD	9.78211e-105	8.90534	Basal
76	RPL29	1.5769e-104	22.8749	Basal
77	EEF2	5.40699e-104	9.93708	Basal
78	RPL15	8.11356e-104	31.0598	Basal
79	CEBPD	1.41565e-103	14.0673	Basal
80	RPS2	1.54387e-101	44.1514	Basal
81	ZFP36L1	4.61226e-101	7.04144	Basal
82	EPCAM	5.73424e-101	3.99441	Basal
83	SYT8	2.32077e-100	6.88723	Basal
84	GLTSCR2	2.89254e-99	5.51515	Basal
85	RPL6	3.39883e-99	21.1491	Basal
86	RPL14	3.67679e-99	20.2941	Basal
87	SDC1	1.38404e-98	4.6113	Basal
88	IFITM1	1.66583e-98	9.82798	Basal
89	OAT	9.75045e-98	4.15067	Basal
90	RPL24	1.20281e-97	15.2509	Basal
91	RPSA	4.70508e-97	14.4353	Basal
92	BTF3	9.19245e-97	11.4597	Basal
93	HSP90AB1	9.98062e-96	7.97988	Basal
94	CFH	2.97455e-95	3.93395	Basal
95	RPL10	2.01807e-94	57.1372	Basal
96	SFTPB	2.89293e-94	21.4026	Basal
97	RPL35A	1.04003e-93	23.5826	Basal
98	CP	7.68365e-93	5.58291	Basal
99	IMPDH2	7.82433e-92	3.66356	Basal
0	TPSB2	0	259.415	Basophil/Mast 1
19	HDC	0	6.73981	Basophil/Mast 1
18	FCER1A	0	5.19439	Basophil/Mast 1
17	C1orf186	0	7.95035	Basophil/Mast 1
16	MAOB	0	6.68905	Basophil/Mast 1
15	CLU	0	5.16446	Basophil/Mast 1
14	CD69	0	12.3642	Basophil/Mast 1
13	SAMSN1	0	6.53043	Basophil/Mast 1
12	GATA2	0	6.98581	Basophil/Mast 1
10	VWA5A	0	7.64022	Basophil/Mast 1
11	KIT	0	8.4849	Basophil/Mast 1
8	RGS2	0	18.4676	Basophil/Mast 1
7	LTC4S	0	7.72336	Basophil/Mast 1
6	RGS13	0	9.04375	Basophil/Mast 1
5	HPGDS	0	9.61106	Basophil/Mast 1
4	RGS1	0	17.8277	Basophil/Mast 1
3	MS4A2	0	12.6924	Basophil/Mast 1
2	CPA3	0	17.8246	Basophil/Mast 1
1	TPSAB1	0	174.77	Basophil/Mast 1
9	SLC18A2	0	9.09998	Basophil/Mast 1
20	SIGLEC17P	9.9381e-306	6.04094	Basophil/Mast 1
21	ITM2C	2.64412e-301	3.87849	Basophil/Mast 1
22	CALB2	1.75727e-283	6.57728	Basophil/Mast 1
23	TSC22D3	8.59398e-283	8.08195	Basophil/Mast 1
24	PTGS1	5.77445e-274	5.88431	Basophil/Mast 1
25	IL1RL1	3.45743e-267	2.19899	Basophil/Mast 1
26	RAB27B	1.28434e-206	5.24864	Basophil/Mast 1
27	TDRD3	2.12794e-197	3.82195	Basophil/Mast 1
28	RHOH	1.26895e-193	3.40662	Basophil/Mast 1
29	CAPG	9.47757e-189	-1.91172	Basophil/Mast 1
30	RAC2	7.46735e-187	2.46794	Basophil/Mast 1
31	SRGN	2.39019e-185	6.85437	Basophil/Mast 1
32	CKLF	9.45054e-178	2.12505	Basophil/Mast 1
33	LAPTM4A	1.41381e-176	4.00232	Basophil/Mast 1
34	HPGD	2.97625e-175	2.51041	Basophil/Mast 1
35	STMN1	1.14912e-174	1.42307	Basophil/Mast 1
36	FOS	3.99181e-174	14.4554	Basophil/Mast 1
37	BATF	1.87581e-173	4.6593	Basophil/Mast 1
38	ALOX5AP	4.69681e-173	-4.29736	Basophil/Mast 1
39	SOCS1	2.82826e-166	2.95415	Basophil/Mast 1
40	CTNNBL1	1.05719e-163	2.62196	Basophil/Mast 1
41	LOC284454	1.62392e-159	3.10673	Basophil/Mast 1
42	CPM	1.39964e-155	2.68924	Basophil/Mast 1
43	ANXA1	4.42361e-146	4.67462	Basophil/Mast 1
44	LAT	1.17264e-138	3.02855	Basophil/Mast 1
45	RGS10	2.70086e-136	1.75093	Basophil/Mast 1
46	PTMA	2.59559e-134	8.70977	Basophil/Mast 1
47	CD44	7.27706e-134	1.7972	Basophil/Mast 1
48	CNRIP1	1.81439e-130	3.69808	Basophil/Mast 1
49	SMYD3	4.64144e-129	3.425	Basophil/Mast 1
50	GRAP2	3.27241e-123	4.03181	Basophil/Mast 1
51	BACE2	4.58988e-123	2.67273	Basophil/Mast 1
52	VIM	7.05012e-123	-3.11122	Basophil/Mast 1
53	LMO4	4.30343e-122	1.94327	Basophil/Mast 1
54	SLC45A3	4.64717e-119	5.47438	Basophil/Mast 1
55	NTM	1.24814e-115	4.49615	Basophil/Mast 1
56	RPL34	1.33704e-107	9.55265	Basophil/Mast 1
57	SYTL3	4.78118e-107	2.31329	Basophil/Mast 1
58	SLC26A2	7.48973e-107	2.65403	Basophil/Mast 1
59	H3F3B	1.36339e-105	6.12173	Basophil/Mast 1
60	ARHGDIB	2.45159e-103	1.65438	Basophil/Mast 1
61	C5orf30	3.73248e-103	4.98273	Basophil/Mast 1
62	CTTNBP2	1.16657e-100	6.42837	Basophil/Mast 1
63	SNHG8	2.75808e-100	1.72903	Basophil/Mast 1
64	FXYD5	6.91379e-98	1.19086	Basophil/Mast 1
65	FCER1G	2.33873e-97	-14.2428	Basophil/Mast 1
66	FTH1	6.91111e-97	-206.994	Basophil/Mast 1
67	SLC44A1	1.11516e-96	2.28538	Basophil/Mast 1
68	AREG	4.87403e-94	9.1949	Basophil/Mast 1
69	RENBP	2.25255e-89	1.32826	Basophil/Mast 1
70	LAPTM5	6.87777e-87	-1.5331	Basophil/Mast 1
71	PLIN2	5.95685e-83	-0.0953743	Basophil/Mast 1
72	TESPA1	2.90342e-82	4.49533	Basophil/Mast 1
73	GLUL	5.23582e-82	-1.65766	Basophil/Mast 1
74	GPR65	1.02337e-81	1.79802	Basophil/Mast 1
75	LAT2	4.99099e-79	1.59783	Basophil/Mast 1
76	CD37	5.40001e-79	0.0966213	Basophil/Mast 1
77	SMIM3	4.65279e-76	2.78484	Basophil/Mast 1
78	CRBN	1.00551e-75	1.64103	Basophil/Mast 1
79	ACSL4	1.49592e-75	1.91377	Basophil/Mast 1
80	LXN	1.53817e-75	2.79913	Basophil/Mast 1
81	RPL36AL	2.26391e-74	1.67372	Basophil/Mast 1
82	FOSB	4.80308e-74	1.2572	Basophil/Mast 1
83	NDST2	8.77051e-74	2.80794	Basophil/Mast 1
84	EIF3E	5.6829e-73	1.24215	Basophil/Mast 1
85	RPL14	9.4981e-72	3.44396	Basophil/Mast 1
86	BTK	2.09955e-71	1.64833	Basophil/Mast 1
87	TMEM176B	1.10188e-69	1.84124	Basophil/Mast 1
88	PLGRKT	2.27525e-69	1.4984	Basophil/Mast 1
89	ADRB2	8.28825e-67	1.75674	Basophil/Mast 1
90	FOXP1	3.02802e-66	1.45628	Basophil/Mast 1
91	FAM212A	4.48476e-65	3.71692	Basophil/Mast 1
92	ALOX5	1.06415e-61	-1.01573	Basophil/Mast 1
93	PHF20	2.00222e-61	1.78894	Basophil/Mast 1
94	RPL7	4.20365e-60	2.42432	Basophil/Mast 1
95	LYL1	4.97713e-60	1.74483	Basophil/Mast 1
96	ARHGEF6	1.29554e-59	2.42195	Basophil/Mast 1
97	KLRG1	4.84018e-59	2.43119	Basophil/Mast 1
98	CHN2	2.54153e-58	4.03052	Basophil/Mast 1
99	RPS4X	9.31959e-58	0.663483	Basophil/Mast 1
0	TPSAB1	0	169.306	Basophil/Mast 2
1	TPSB2	0	228.395	Basophil/Mast 2
2	CPA3	0	21.14	Basophil/Mast 2
3	MS4A2	0	13.9469	Basophil/Mast 2
4	HPGDS	0	11.2323	Basophil/Mast 2
5	RGS2	1.19002e-302	27.2575	Basophil/Mast 2
6	RGS1	1.23327e-302	23.3853	Basophil/Mast 2
7	CD69	1.26581e-292	21.5929	Basophil/Mast 2
8	RGS13	5.32048e-292	10.5941	Basophil/Mast 2
9	VWA5A	2.35187e-286	8.35697	Basophil/Mast 2
10	NFKBIA	9.31986e-260	32.7205	Basophil/Mast 2
11	C1orf186	1.33966e-251	7.95935	Basophil/Mast 2
12	SLC18A2	2.38382e-250	7.95004	Basophil/Mast 2
13	LMNA	6.04403e-248	38.5708	Basophil/Mast 2
14	BIRC3	1.91198e-247	13.7407	Basophil/Mast 2
15	ID2	2.49393e-243	22.5393	Basophil/Mast 2
16	HDC	2.79025e-238	8.64911	Basophil/Mast 2
17	IL1RL1	4.95712e-237	5.00726	Basophil/Mast 2
18	SAMSN1	9.6479e-233	8.16096	Basophil/Mast 2
19	GPR65	1.43589e-230	8.2869	Basophil/Mast 2
20	LTC4S	3.99396e-226	6.03103	Basophil/Mast 2
21	FCER1A	2.22996e-222	5.98384	Basophil/Mast 2
22	KIT	2.3216e-220	7.14124	Basophil/Mast 2
23	CREM	2.01367e-217	8.92828	Basophil/Mast 2
24	SRGN	1.23147e-207	53.1319	Basophil/Mast 2
25	TNFAIP3	1.46063e-203	6.07689	Basophil/Mast 2
26	SELK	1.0719e-197	9.46347	Basophil/Mast 2
27	CLU	7.60792e-197	4.80489	Basophil/Mast 2
28	CPM	1.60272e-195	6.26783	Basophil/Mast 2
29	LOC101927482	9.77233e-190	11.2487	Basophil/Mast 2
30	TNFRSF9	4.10863e-186	9.00131	Basophil/Mast 2
31	MAOB	1.81498e-183	5.78949	Basophil/Mast 2
32	SIGLEC17P	1.2802e-180	6.69514	Basophil/Mast 2
33	RHOH	3.57857e-174	5.39023	Basophil/Mast 2
34	CSF1	2.74411e-172	5.86558	Basophil/Mast 2
35	FOSB	8.60137e-168	5.8971	Basophil/Mast 2
36	DDIT4	4.98195e-167	6.61158	Basophil/Mast 2
37	CKLF	4.09677e-166	4.73775	Basophil/Mast 2
38	GADD45B	6.15452e-160	9.04047	Basophil/Mast 2
39	ANXA1	1.39166e-157	29.2612	Basophil/Mast 2
40	ITM2C	6.51601e-156	3.65216	Basophil/Mast 2
41	AREG	4.56996e-154	17.947	Basophil/Mast 2
42	REL	5.75562e-148	4.16378	Basophil/Mast 2
43	BATF	1.36227e-147	4.70266	Basophil/Mast 2
44	SOCS1	2.10057e-140	4.48864	Basophil/Mast 2
45	ELF1	2.28427e-138	4.20638	Basophil/Mast 2
46	NR4A1	9.91963e-138	4.09065	Basophil/Mast 2
47	GATA2	1.16169e-137	6.02698	Basophil/Mast 2
48	LAPTM4A	4.98478e-134	6.39343	Basophil/Mast 2
49	SLC2A3	2.53204e-133	4.16038	Basophil/Mast 2
50	LMO4	3.17792e-130	3.99626	Basophil/Mast 2
51	LEO1	4.5485e-129	5.03402	Basophil/Mast 2
52	CALB2	7.78398e-128	6.71084	Basophil/Mast 2
53	KDM6B	1.14942e-124	3.91209	Basophil/Mast 2
54	BHLHE40	1.3511e-123	3.55162	Basophil/Mast 2
55	BRE-AS1	1.7781e-122	4.97666	Basophil/Mast 2
56	STK17B	3.97597e-120	3.92771	Basophil/Mast 2
57	H3F3B	2.48797e-117	18.1631	Basophil/Mast 2
58	NR4A3	2.2865e-115	5.57528	Basophil/Mast 2
59	SLC45A3	4.42255e-114	6.5383	Basophil/Mast 2
60	PTGS1	5.59955e-114	5.00773	Basophil/Mast 2
61	RPL34	5.83017e-114	26.4205	Basophil/Mast 2
62	NFKBIZ	1.1201e-113	3.52651	Basophil/Mast 2
63	HPGD	1.98083e-111	3.76585	Basophil/Mast 2
64	PTGS2	2.36262e-109	5.83027	Basophil/Mast 2
65	GLUL	5.54903e-107	9.20955	Basophil/Mast 2
66	CCL4L1	4.84078e-105	7.44111	Basophil/Mast 2
67	LOC284454	3.94208e-104	3.71825	Basophil/Mast 2
68	SDCBP	3.18135e-103	4.39506	Basophil/Mast 2
69	CD83	1.2353e-102	4.1014	Basophil/Mast 2
70	SYAP1	1.33621e-100	4.6369	Basophil/Mast 2
71	JUNB	3.91979e-100	9.05448	Basophil/Mast 2
72	RAB27B	1.02554e-97	5.23064	Basophil/Mast 2
73	PLIN2	2.53949e-93	4.2773	Basophil/Mast 2
74	ELL2	1.97983e-91	3.28856	Basophil/Mast 2
75	FTH1	5.43155e-88	-67.0683	Basophil/Mast 2
76	LAT	4.38649e-86	3.38723	Basophil/Mast 2
77	CAPG	4.77071e-85	-1.61149	Basophil/Mast 2
78	DUSP10	6.15637e-84	3.85765	Basophil/Mast 2
79	RPS4X	7.65779e-84	12.9865	Basophil/Mast 2
80	CST7	1.57709e-79	1.92365	Basophil/Mast 2
81	ACSL4	1.42447e-76	2.91025	Basophil/Mast 2
82	SRSF5	6.10116e-76	3.51699	Basophil/Mast 2
83	PTMA	5.60495e-74	12.9805	Basophil/Mast 2
84	ARHGEF6	1.06912e-73	3.57369	Basophil/Mast 2
85	STMN1	8.66477e-73	1.2821	Basophil/Mast 2
86	HIF1A	3.32591e-72	2.54188	Basophil/Mast 2
87	BACE2	3.14239e-70	2.88781	Basophil/Mast 2
88	MYADM	4.78628e-70	2.93912	Basophil/Mast 2
89	VIM	1.54737e-69	-0.436767	Basophil/Mast 2
90	ARHGDIB	8.03066e-69	3.75929	Basophil/Mast 2
91	NR4A2	9.54517e-68	3.24348	Basophil/Mast 2
92	GRAP2	5.06834e-67	4.22816	Basophil/Mast 2
93	MCL1	2.32567e-65	3.43182	Basophil/Mast 2
94	DDX3X	2.61998e-65	2.44177	Basophil/Mast 2
95	SKIL	2.03887e-64	2.32513	Basophil/Mast 2
96	FXYD5	2.40954e-64	2.24018	Basophil/Mast 2
97	MALAT1	3.29136e-64	181.368	Basophil/Mast 2
98	PRNP	5.3665e-64	2.35041	Basophil/Mast 2
99	RPS27	9.35035e-64	18.5551	Basophil/Mast 2
0	SPARCL1	6.0693e-240	28.1985	Bronchial Vessel 1
1	GNG11	1.08799e-203	13.6929	Bronchial Vessel 1
2	IGFBP7	6.91677e-199	41.8548	Bronchial Vessel 1
3	SPRY1	4.69996e-171	20.7358	Bronchial Vessel 1
4	TM4SF1	6.63404e-171	26.4023	Bronchial Vessel 1
5	MGP	1.9333e-165	16.7313	Bronchial Vessel 1
6	CLEC14A	1.46565e-164	6.75372	Bronchial Vessel 1
7	A2M	1.72854e-164	8.30779	Bronchial Vessel 1
8	EMCN	8.02735e-164	5.71646	Bronchial Vessel 1
9	VWF	3.76471e-161	7.6288	Bronchial Vessel 1
11	IGFBP4	2.56515e-159	8.65257	Bronchial Vessel 1
10	PLVAP	2.56515e-159	11.1895	Bronchial Vessel 1
12	TCF4	2.30916e-155	6.01881	Bronchial Vessel 1
13	NPDC1	1.76997e-153	6.49312	Bronchial Vessel 1
14	BCAM	2.33817e-141	5.78357	Bronchial Vessel 1
15	ADGRL4	2.81882e-135	6.44414	Bronchial Vessel 1
16	IFITM1	6.46784e-134	12.9979	Bronchial Vessel 1
17	TSPAN7	1.14771e-133	5.87954	Bronchial Vessel 1
18	LDB2	9.30501e-133	4.93319	Bronchial Vessel 1
19	MARCKSL1	1.00342e-132	5.43811	Bronchial Vessel 1
20	SOCS3	7.34458e-130	18.1052	Bronchial Vessel 1
21	ECSCR	2.72514e-127	5.20502	Bronchial Vessel 1
22	IFITM3	8.08084e-126	16.3895	Bronchial Vessel 1
23	RAMP2	1.57303e-123	6.54268	Bronchial Vessel 1
24	ITM2A	2.7216e-123	5.28126	Bronchial Vessel 1
25	PALMD	1.62072e-118	5.20791	Bronchial Vessel 1
26	PRSS23	1.96619e-118	6.16986	Bronchial Vessel 1
27	CAV1	1.20487e-117	9.69206	Bronchial Vessel 1
28	ACKR1	2.52188e-116	39.7134	Bronchial Vessel 1
29	PTRF	7.80772e-112	4.51359	Bronchial Vessel 1
30	MYC	1.0711e-110	7.941	Bronchial Vessel 1
31	EMP1	1.69424e-110	10.3885	Bronchial Vessel 1
32	CYYR1	4.9379e-107	5.7594	Bronchial Vessel 1
33	CRIP2	1.10037e-106	5.45998	Bronchial Vessel 1
34	NNMT	1.03099e-103	7.77378	Bronchial Vessel 1
35	IFITM2	9.42526e-103	7.57687	Bronchial Vessel 1
36	S100A16	5.46667e-102	4.03691	Bronchial Vessel 1
37	JAM2	8.88362e-101	4.63755	Bronchial Vessel 1
38	ENG	4.01134e-100	5.14014	Bronchial Vessel 1
39	CD93	2.26696e-98	4.0251	Bronchial Vessel 1
40	NOSTRIN	1.21516e-97	3.96283	Bronchial Vessel 1
41	HSPG2	6.0298e-92	5.13906	Bronchial Vessel 1
42	AQP1	1.68694e-90	6.41856	Bronchial Vessel 1
43	LMCD1	2.20124e-90	4.63723	Bronchial Vessel 1
44	NRN1	6.67998e-90	5.29611	Bronchial Vessel 1
45	ESAM	1.84026e-88	3.26907	Bronchial Vessel 1
46	RAMP3	2.70424e-88	4.43553	Bronchial Vessel 1
47	IFI27	3.76295e-88	8.23301	Bronchial Vessel 1
48	TM4SF18	4.96031e-86	6.59037	Bronchial Vessel 1
49	CNN3	4.85687e-85	3.75296	Bronchial Vessel 1
50	CTNNAL1	6.18781e-83	4.29713	Bronchial Vessel 1
51	GIMAP7	4.30182e-82	4.2782	Bronchial Vessel 1
52	CLDN5	5.94584e-82	6.84849	Bronchial Vessel 1
53	CCDC85B	1.16523e-81	3.79817	Bronchial Vessel 1
54	PCAT19	1.49373e-79	3.33303	Bronchial Vessel 1
55	ETS2	1.63074e-79	4.40759	Bronchial Vessel 1
56	CXorf36	1.11359e-78	5.55101	Bronchial Vessel 1
57	APOLD1	1.79322e-77	6.94243	Bronchial Vessel 1
58	SPARC	1.92139e-76	4.14786	Bronchial Vessel 1
59	GSN	3.88416e-76	6.63781	Bronchial Vessel 1
60	CTGF	1.90583e-75	14.7713	Bronchial Vessel 1
61	NFIB	6.16296e-74	3.67116	Bronchial Vessel 1
62	SNCG	4.91731e-73	5.31429	Bronchial Vessel 1
63	VWA1	6.6297e-73	4.52241	Bronchial Vessel 1
64	VAMP5	4.62692e-72	3.50633	Bronchial Vessel 1
65	CD59	1.05619e-71	7.58409	Bronchial Vessel 1
66	APP	1.4161e-71	2.6298	Bronchial Vessel 1
67	CLEC3B	1.4742e-71	3.42902	Bronchial Vessel 1
68	CD34	9.8679e-71	4.85601	Bronchial Vessel 1
69	IL33	3.4486e-70	4.13969	Bronchial Vessel 1
70	ADIRF	3.4486e-70	11.6455	Bronchial Vessel 1
71	FKBP1A	3.18614e-68	8.44377	Bronchial Vessel 1
72	SDPR	8.56609e-68	3.81618	Bronchial Vessel 1
73	MYCT1	2.63595e-67	4.16543	Bronchial Vessel 1
74	PECAM1	1.2526e-65	3.38536	Bronchial Vessel 1
75	RDX	7.35338e-65	2.93278	Bronchial Vessel 1
76	LPAR6	8.86276e-65	3.46283	Bronchial Vessel 1
77	CAV2	1.67815e-64	2.60472	Bronchial Vessel 1
78	GJA1	5.77637e-64	4.32224	Bronchial Vessel 1
79	PRCP	5.96568e-64	4.20019	Bronchial Vessel 1
80	RNASE1	1.01291e-63	2.34457	Bronchial Vessel 1
81	CDKN1A	5.76604e-62	5.5578	Bronchial Vessel 1
82	MEF2C	9.46463e-62	3.3253	Bronchial Vessel 1
83	SOCS2	2.42744e-61	3.41294	Bronchial Vessel 1
84	CLU	1.4187e-60	17.3478	Bronchial Vessel 1
85	ZFP36	1.97386e-60	22.8873	Bronchial Vessel 1
86	TSC22D1	2.00301e-60	7.79382	Bronchial Vessel 1
87	CYR61	8.59894e-60	7.7557	Bronchial Vessel 1
88	MMRN2	4.93146e-59	3.66109	Bronchial Vessel 1
89	ADAMTS1	6.07353e-58	9.71551	Bronchial Vessel 1
90	EGR1	8.58641e-58	4.56941	Bronchial Vessel 1
91	TINAGL1	2.30343e-57	2.36699	Bronchial Vessel 1
92	PVRL2	2.42786e-57	2.98482	Bronchial Vessel 1
93	EGFL7	4.28014e-57	2.75124	Bronchial Vessel 1
94	LIFR	6.15603e-57	3.45602	Bronchial Vessel 1
95	POSTN	6.70322e-57	7.43827	Bronchial Vessel 1
96	ERG	1.03452e-56	3.80979	Bronchial Vessel 1
97	TMEM88	1.63353e-56	4.2114	Bronchial Vessel 1
98	ADAMTS9	7.81884e-56	4.84789	Bronchial Vessel 1
99	IFI16	1.0938e-55	3.12389	Bronchial Vessel 1
0	TM4SF1	1.04686e-113	39.4751	Bronchial Vessel 2
1	EMP1	3.22929e-92	12.888	Bronchial Vessel 2
2	SPARCL1	1.10713e-83	10.289	Bronchial Vessel 2
3	SOCS3	8.52032e-82	13.5536	Bronchial Vessel 2
4	CLEC14A	6.5434e-71	5.34425	Bronchial Vessel 2
5	IFITM3	3.33642e-69	16.0777	Bronchial Vessel 2
6	GNG11	2.60552e-63	5.35356	Bronchial Vessel 2
7	RAMP2	6.0474e-62	5.29591	Bronchial Vessel 2
8	IFITM1	2.74086e-58	10.7442	Bronchial Vessel 2
9	ESAM	3.21224e-54	3.50885	Bronchial Vessel 2
10	CAV1	3.85599e-49	7.05842	Bronchial Vessel 2
11	PALMD	2.17845e-47	4.50563	Bronchial Vessel 2
12	ITM2A	4.11977e-46	3.59131	Bronchial Vessel 2
13	A2M	9.73815e-46	3.79408	Bronchial Vessel 2
14	LDB2	3.54586e-44	3.31897	Bronchial Vessel 2
15	CD36	8.03551e-44	4.27891	Bronchial Vessel 2
16	MT2A	4.48026e-43	82.7415	Bronchial Vessel 2
17	IFI27	1.1353e-42	6.98744	Bronchial Vessel 2
18	IGFBP4	6.40659e-42	2.85577	Bronchial Vessel 2
19	SLC2A3	1.05522e-41	4.1838	Bronchial Vessel 2
20	SERTAD1	1.74616e-41	3.21188	Bronchial Vessel 2
21	ARID5A	6.73592e-41	3.72747	Bronchial Vessel 2
22	GJA1	9.5931e-39	4.28436	Bronchial Vessel 2
23	CDKN1A	7.84017e-38	3.6827	Bronchial Vessel 2
24	VWF	1.14453e-37	2.71188	Bronchial Vessel 2
25	MT1M	1.17621e-37	13.0851	Bronchial Vessel 2
26	EMCN	1.40667e-37	3.03741	Bronchial Vessel 2
27	EPAS1	2.79529e-37	3.53481	Bronchial Vessel 2
28	PRSS23	4.50427e-37	2.89025	Bronchial Vessel 2
29	CLEC3B	5.31012e-37	3.13915	Bronchial Vessel 2
30	CRIP2	4.01787e-36	2.78106	Bronchial Vessel 2
31	IFITM2	9.72417e-36	4.4579	Bronchial Vessel 2
32	TCF4	1.99064e-35	3.30508	Bronchial Vessel 2
33	CD93	2.64942e-35	2.83765	Bronchial Vessel 2
34	ZFP36	5.0701e-35	16.3772	Bronchial Vessel 2
35	S100A16	6.6339e-35	2.27979	Bronchial Vessel 2
36	SOX17	1.97868e-34	5.39276	Bronchial Vessel 2
37	TSC22D1	2.14183e-33	6.85678	Bronchial Vessel 2
38	CSRNP1	8.23545e-33	2.82505	Bronchial Vessel 2
39	THBD	1.42763e-31	2.85086	Bronchial Vessel 2
40	STOM	1.91871e-31	3.3162	Bronchial Vessel 2
41	MGP	2.94502e-31	10.1247	Bronchial Vessel 2
42	CLDN5	7.30569e-31	5.07213	Bronchial Vessel 2
43	BCAM	2.58244e-30	2.35566	Bronchial Vessel 2
44	FAM107A	2.86376e-30	3.2856	Bronchial Vessel 2
45	NEDD9	4.15175e-30	3.12241	Bronchial Vessel 2
46	PTRF	2.27827e-29	2.12673	Bronchial Vessel 2
47	CAV2	3.0035e-29	2.69144	Bronchial Vessel 2
48	LRRC32	4.70621e-29	3.49732	Bronchial Vessel 2
49	RNASE1	6.29816e-29	1.36456	Bronchial Vessel 2
50	PCDH17	1.15713e-28	3.60147	Bronchial Vessel 2
51	SLC25A25	1.84288e-28	3.2327	Bronchial Vessel 2
52	ENG	2.52383e-28	2.64174	Bronchial Vessel 2
53	SDPR	2.72995e-28	4.22224	Bronchial Vessel 2
54	SLC9A3R2	2.89743e-28	2.89894	Bronchial Vessel 2
55	APOLD1	6.56561e-28	5.32771	Bronchial Vessel 2
56	CTNNAL1	9.81767e-28	3.10686	Bronchial Vessel 2
57	RASIP1	1.77475e-27	2.49257	Bronchial Vessel 2
58	S1PR1	3.44223e-27	3.0403	Bronchial Vessel 2
59	ETS2	4.52952e-27	2.55516	Bronchial Vessel 2
60	C10orf10	2.03331e-26	18.042	Bronchial Vessel 2
61	NNMT	2.45883e-26	5.64081	Bronchial Vessel 2
62	ADGRL4	3.83862e-26	3.07745	Bronchial Vessel 2
63	HYAL2	2.05774e-25	2.79891	Bronchial Vessel 2
64	ECSCR	1.20397e-24	2.17728	Bronchial Vessel 2
65	TSPAN7	2.73878e-24	2.74015	Bronchial Vessel 2
66	JAM2	4.66044e-24	3.00381	Bronchial Vessel 2
67	MT1X	5.1426e-24	18.3757	Bronchial Vessel 2
68	CYR61	9.57954e-24	5.32864	Bronchial Vessel 2
69	NPDC1	1.13826e-23	2.11549	Bronchial Vessel 2
70	F8	1.20975e-23	3.52215	Bronchial Vessel 2
71	SOCS2	1.53292e-23	5.09828	Bronchial Vessel 2
72	LPAR6	2.76484e-23	2.9573	Bronchial Vessel 2
73	CYYR1	2.80903e-23	3.73729	Bronchial Vessel 2
74	MYCT1	3.15192e-23	3.35594	Bronchial Vessel 2
75	CDH5	4.1359e-23	2.15851	Bronchial Vessel 2
76	CD59	7.56382e-23	4.02538	Bronchial Vessel 2
77	FLT1	7.58987e-23	2.62606	Bronchial Vessel 2
78	PCAT19	9.61777e-23	2.06465	Bronchial Vessel 2
79	NFIB	1.06272e-22	2.4607	Bronchial Vessel 2
80	APP	2.44818e-22	1.68404	Bronchial Vessel 2
81	ABCB1	9.25414e-22	5.81789	Bronchial Vessel 2
82	ADM	2.00874e-21	4.33852	Bronchial Vessel 2
83	LMCD1	3.62891e-21	2.46968	Bronchial Vessel 2
84	JUNB	4.39253e-21	6.58843	Bronchial Vessel 2
85	DLC1	6.71948e-21	2.57472	Bronchial Vessel 2
86	ARHGAP29	3.35487e-20	1.73598	Bronchial Vessel 2
87	CALD1	1.27213e-19	1.03544	Bronchial Vessel 2
88	CEBPD	2.56629e-19	5.46337	Bronchial Vessel 2
89	MARCKSL1	3.8656e-19	2.20905	Bronchial Vessel 2
90	CALCRL	6.38812e-19	1.87333	Bronchial Vessel 2
91	MMRN2	6.81391e-19	2.85391	Bronchial Vessel 2
92	EGFL7	7.50446e-19	2.05063	Bronchial Vessel 2
93	SGK1	1.41502e-18	2.26225	Bronchial Vessel 2
94	TM4SF18	2.08094e-18	5.05183	Bronchial Vessel 2
95	CNN3	4.41872e-18	1.29783	Bronchial Vessel 2
96	RAMP3	4.77524e-18	1.45912	Bronchial Vessel 2
97	SEC14L1	4.93142e-18	2.36058	Bronchial Vessel 2
98	TIE1	6.38241e-18	2.30389	Bronchial Vessel 2
99	IGFBP7	1.09267e-17	3.28857	Bronchial Vessel 2
0	CD2	0	6.53572	CD4+ Memory/Effector T
20	CD52	0	-5.75446	CD4+ Memory/Effector T
21	PRDM1	0	3.47269	CD4+ Memory/Effector T
22	TUBA4A	0	2.99882	CD4+ Memory/Effector T
23	GZMA	0	3.86082	CD4+ Memory/Effector T
25	CD40LG	0	6.62556	CD4+ Memory/Effector T
26	IL2RG	0	2.07782	CD4+ Memory/Effector T
19	FYB	0	2.67819	CD4+ Memory/Effector T
27	LAT	0	3.32408	CD4+ Memory/Effector T
29	GPR171	0	4.73097	CD4+ Memory/Effector T
30	TRAT1	0	5.01108	CD4+ Memory/Effector T
31	IFITM1	0	2.54368	CD4+ Memory/Effector T
32	RHOH	0	3.06431	CD4+ Memory/Effector T
33	SPOCK2	0	2.80557	CD4+ Memory/Effector T
34	CD3G	0	3.82556	CD4+ Memory/Effector T
28	CD6	0	4.56828	CD4+ Memory/Effector T
18	CLEC2D	0	3.65647	CD4+ Memory/Effector T
24	PTPRC	0	2.10771	CD4+ Memory/Effector T
16	TSC22D3	0	6.644	CD4+ Memory/Effector T
1	CD3D	0	6.37485	CD4+ Memory/Effector T
17	CD48	0	2.77845	CD4+ Memory/Effector T
3	CXCR4	0	11.0183	CD4+ Memory/Effector T
4	IL32	0	11.0585	CD4+ Memory/Effector T
5	PTPRCAP	0	4.86387	CD4+ Memory/Effector T
6	ZFP36L2	0	9.23693	CD4+ Memory/Effector T
7	CORO1A	0	4.80601	CD4+ Memory/Effector T
8	CD69	0	4.61526	CD4+ Memory/Effector T
2	CD3E	0	6.02098	CD4+ Memory/Effector T
10	LCK	0	4.21843	CD4+ Memory/Effector T
9	BTG1	0	8.86668	CD4+ Memory/Effector T
11	RGS1	0	7.22372	CD4+ Memory/Effector T
12	CCL5	0	6.47567	CD4+ Memory/Effector T
13	LTB	0	6.16369	CD4+ Memory/Effector T
14	ACAP1	0	3.72872	CD4+ Memory/Effector T
15	LIME1	0	3.82405	CD4+ Memory/Effector T
35	ICAM3	6.13146e-298	2.24897	CD4+ Memory/Effector T
36	PBXIP1	1.22721e-289	2.50654	CD4+ Memory/Effector T
37	PIK3IP1	8.93866e-278	2.32341	CD4+ Memory/Effector T
38	KLRB1	1.56302e-277	3.92522	CD4+ Memory/Effector T
39	2021-09-01	2.78731e-274	3.04885	CD4+ Memory/Effector T
40	IL7R	1.54159e-262	2.04184	CD4+ Memory/Effector T
41	BATF	1.74823e-260	2.73483	CD4+ Memory/Effector T
42	PLP2	6.58452e-258	1.65105	CD4+ Memory/Effector T
43	CXCR3	2.46799e-242	4.59093	CD4+ Memory/Effector T
44	TRAF3IP3	5.29963e-241	2.91178	CD4+ Memory/Effector T
45	ANXA6	1.32011e-239	2.10852	CD4+ Memory/Effector T
46	GPR183	1.41905e-237	2.66109	CD4+ Memory/Effector T
47	SIT1	2.52665e-229	4.46217	CD4+ Memory/Effector T
48	CXCR6	1.00917e-224	5.53616	CD4+ Memory/Effector T
49	EMB	2.49608e-219	2.9556	CD4+ Memory/Effector T
50	BCL11B	5.44073e-203	3.87595	CD4+ Memory/Effector T
51	LIMD2	8.94667e-196	1.97659	CD4+ Memory/Effector T
52	RPS29	3.77887e-195	12.3437	CD4+ Memory/Effector T
53	CYTIP	3.63556e-190	1.2664	CD4+ Memory/Effector T
54	ARHGAP15	6.95832e-189	2.45321	CD4+ Memory/Effector T
55	LINC00892	1.52491e-188	6.38976	CD4+ Memory/Effector T
56	RPS27	3.94118e-187	19.1266	CD4+ Memory/Effector T
57	HCST	4.18831e-186	0.613034	CD4+ Memory/Effector T
58	CST7	2.17105e-178	0.931929	CD4+ Memory/Effector T
59	EVL	5.70072e-178	0.59404	CD4+ Memory/Effector T
60	LSP1	2.59327e-174	0.0493312	CD4+ Memory/Effector T
61	APOBEC3G	4.52246e-173	2.32469	CD4+ Memory/Effector T
62	STK17A	2.19055e-172	1.73591	CD4+ Memory/Effector T
63	HMHA1	2.56461e-163	2.20211	CD4+ Memory/Effector T
64	RASAL3	3.60941e-160	2.61611	CD4+ Memory/Effector T
65	ARHGDIB	1.02038e-154	0.353099	CD4+ Memory/Effector T
66	SAMSN1	1.03329e-154	0.850518	CD4+ Memory/Effector T
67	STK17B	6.99885e-150	1.45261	CD4+ Memory/Effector T
68	S100A4	8.16319e-147	-19.7867	CD4+ Memory/Effector T
69	CD96	2.04084e-146	3.58949	CD4+ Memory/Effector T
70	LEPROTL1	5.90937e-146	1.14862	CD4+ Memory/Effector T
71	RAC2	9.59299e-146	0.856641	CD4+ Memory/Effector T
72	RARRES3	1.61621e-142	1.08334	CD4+ Memory/Effector T
73	SKAP1	9.6655e-142	2.61772	CD4+ Memory/Effector T
74	AIM1	2.85824e-141	2.07245	CD4+ Memory/Effector T
75	ID2	2.2795e-135	2.3673	CD4+ Memory/Effector T
76	FKBP11	4.43851e-135	1.78937	CD4+ Memory/Effector T
77	GZMM	4.64904e-134	1.91588	CD4+ Memory/Effector T
78	TAGAP	1.20682e-132	2.25557	CD4+ Memory/Effector T
79	XCL1	1.9833e-132	4.44911	CD4+ Memory/Effector T
80	PTGER4	6.3247e-132	1.42116	CD4+ Memory/Effector T
81	ETS1	1.07004e-131	1.56121	CD4+ Memory/Effector T
82	DDIT4	1.1115e-129	1.60273	CD4+ Memory/Effector T
83	CD247	9.91212e-129	1.22778	CD4+ Memory/Effector T
84	CD5	1.91054e-128	4.51842	CD4+ Memory/Effector T
85	RPL23A	9.78384e-127	5.92834	CD4+ Memory/Effector T
86	CCDC167	4.39449e-124	1.93876	CD4+ Memory/Effector T
87	FXYD5	3.291e-114	0.583803	CD4+ Memory/Effector T
88	TBC1D10C	5.19089e-114	1.14402	CD4+ Memory/Effector T
89	PCED1B-AS1	1.32365e-111	1.69657	CD4+ Memory/Effector T
90	PRKCQ-AS1	2.4186e-111	2.70747	CD4+ Memory/Effector T
91	EVI2A	1.06098e-109	1.15776	CD4+ Memory/Effector T
92	ITK	2.60778e-109	3.64212	CD4+ Memory/Effector T
93	ALOX5AP	1.84382e-108	-9.44306	CD4+ Memory/Effector T
94	FLT3LG	1.84765e-106	2.91497	CD4+ Memory/Effector T
95	GIMAP7	3.40916e-106	1.20372	CD4+ Memory/Effector T
96	CD7	4.13069e-106	1.20256	CD4+ Memory/Effector T
97	SH3BGRL3	5.09033e-106	-6.8139	CD4+ Memory/Effector T
98	TNFSF8	5.77211e-106	3.14436	CD4+ Memory/Effector T
99	CDC42SE2	1.54618e-105	1.36888	CD4+ Memory/Effector T
0	LTB	0	10.1923	CD4+ Naive T
1	RPS27	0	83.6039	CD4+ Naive T
2	CD3E	0	5.42743	CD4+ Naive T
3	RPS29	0	51.2156	CD4+ Naive T
4	CD3D	0	4.64474	CD4+ Naive T
5	RPS15A	0	34.9566	CD4+ Naive T
6	RPL34	0	44.4274	CD4+ Naive T
7	PRKCQ-AS1	1.6011e-305	6.01308	CD4+ Naive T
8	RPS6	5.25727e-304	36.3237	CD4+ Naive T
9	RPL13	8.95892e-302	46.951	CD4+ Naive T
10	RPL17	9.47722e-299	12.1377	CD4+ Naive T
11	GAS5	9.05837e-289	5.7112	CD4+ Naive T
12	RPL13AP5	7.96206e-285	5.69168	CD4+ Naive T
13	RPS12	3.25402e-283	42.293	CD4+ Naive T
14	CCR7	1.31968e-281	6.88689	CD4+ Naive T
15	RPL3	9.38224e-281	26.8722	CD4+ Naive T
16	RPL32	1.42873e-279	35.9446	CD4+ Naive T
17	RPL13A	4.87984e-276	38.8377	CD4+ Naive T
18	RPLP2	6.5077e-275	35.4986	CD4+ Naive T
19	CD48	1.80874e-273	3.79811	CD4+ Naive T
20	RPL30	1.68175e-272	23.8829	CD4+ Naive T
21	RPS3	3.82515e-271	25.2721	CD4+ Naive T
22	RPS3A	4.25713e-269	30.5693	CD4+ Naive T
23	RPS25	8.89207e-267	23.0452	CD4+ Naive T
24	RPL23A	1.03741e-265	24.5758	CD4+ Naive T
25	RPL21	2.8724e-265	43.03	CD4+ Naive T
26	RPL39	3.64215e-265	31.487	CD4+ Naive T
27	PTPRCAP	2.93895e-260	3.42497	CD4+ Naive T
28	RPL35A	3.79593e-260	20.0137	CD4+ Naive T
29	RPS18	8.35031e-259	38.8128	CD4+ Naive T
30	SELL	4.65356e-257	5.11044	CD4+ Naive T
31	RPS27A	4.31672e-255	30.4159	CD4+ Naive T
32	RPL31	4.60748e-255	19.8714	CD4+ Naive T
33	RPL36	7.60955e-255	18.5065	CD4+ Naive T
34	RPL36A	2.31477e-250	5.91466	CD4+ Naive T
35	RPS10	6.93828e-249	7.12412	CD4+ Naive T
36	RPL4	1.01827e-243	10.5891	CD4+ Naive T
37	PIK3IP1	6.73965e-240	3.78724	CD4+ Naive T
38	RPL37	1.90962e-234	18.9146	CD4+ Naive T
39	RPS21	3.95336e-233	12.7595	CD4+ Naive T
40	CORO1A	1.96184e-231	3.36455	CD4+ Naive T
41	RPSAP58	7.95542e-231	3.87498	CD4+ Naive T
42	GLTSCR2	3.05312e-230	4.75617	CD4+ Naive T
43	EEF1G	1.16459e-226	12.3428	CD4+ Naive T
44	RPSA	1.27198e-226	10.4572	CD4+ Naive T
45	RPS28	1.47582e-221	23.8853	CD4+ Naive T
46	LIMD2	9.56865e-216	3.42709	CD4+ Naive T
47	RPL5	8.04859e-213	10.8501	CD4+ Naive T
48	BTG1	6.36613e-211	5.72562	CD4+ Naive T
49	RPS8	1.10499e-208	18.5875	CD4+ Naive T
50	RPL10A	5.19105e-207	12.8528	CD4+ Naive T
51	RPS14	3.48687e-205	26.4758	CD4+ Naive T
52	RPL18A	8.98091e-203	20.8382	CD4+ Naive T
53	RPS4X	2.6527e-200	19.8025	CD4+ Naive T
54	RPL38	4.40034e-200	11.862	CD4+ Naive T
55	IFITM1	8.54177e-194	3.92048	CD4+ Naive T
56	RPS14P3	2.97751e-191	3.46254	CD4+ Naive T
57	RPL11	7.95345e-191	22.1961	CD4+ Naive T
58	LEF1	3.06775e-190	6.31517	CD4+ Naive T
59	CD27	5.31738e-189	4.38617	CD4+ Naive T
60	RPL10	1.08696e-187	37.0695	CD4+ Naive T
61	RPS17	3.15787e-187	13.4745	CD4+ Naive T
62	RPL7	4.25572e-186	17.0946	CD4+ Naive T
63	RPS23	1.33247e-185	17.6029	CD4+ Naive T
64	SNHG5	2.94982e-185	4.25854	CD4+ Naive T
65	RPL18	1.09756e-182	10.6621	CD4+ Naive T
66	IL32	4.96059e-182	3.85998	CD4+ Naive T
67	GIMAP7	2.82803e-181	2.81921	CD4+ Naive T
68	LCK	1.72655e-179	3.40868	CD4+ Naive T
69	RPL27A	3.02033e-179	18.0708	CD4+ Naive T
70	CXCR4	1.51785e-177	3.36133	CD4+ Naive T
71	PCED1B-AS1	3.56322e-177	3.66248	CD4+ Naive T
72	RPL19	8.24024e-176	17.9423	CD4+ Naive T
73	CLEC2D	1.31981e-175	3.39986	CD4+ Naive T
74	RPL9	8.11861e-175	16.4055	CD4+ Naive T
75	EEF1B2	2.15171e-173	5.68006	CD4+ Naive T
76	EEF2	6.55312e-172	4.99379	CD4+ Naive T
77	FYB	4.48214e-170	2.84211	CD4+ Naive T
78	RPS2	3.21884e-169	21.343	CD4+ Naive T
79	RPL14	8.0801e-167	11.0062	CD4+ Naive T
80	RPL41	3.3453e-159	33.8549	CD4+ Naive T
81	RPS13	4.35822e-159	14.5803	CD4+ Naive T
82	CD2	3.38956e-155	2.59316	CD4+ Naive T
83	RPS7	6.62038e-155	8.96115	CD4+ Naive T
84	TRAF3IP3	1.20926e-154	3.43331	CD4+ Naive T
85	ACAP1	4.69315e-154	3.26443	CD4+ Naive T
86	RPS5	1.34464e-152	8.87958	CD4+ Naive T
87	LDHB	1.00007e-151	2.42946	CD4+ Naive T
88	LIME1	3.03634e-151	3.07192	CD4+ Naive T
89	EEF1A1	2.05244e-149	39.636	CD4+ Naive T
90	RPL22	1.25091e-148	7.14152	CD4+ Naive T
91	TCF7	1.25014e-145	4.06144	CD4+ Naive T
92	EIF3E	1.9553e-145	3.10705	CD4+ Naive T
93	CD7	1.43358e-144	2.39354	CD4+ Naive T
94	RPL6	2.29452e-144	9.93955	CD4+ Naive T
95	RPS15	1.41258e-143	13.0694	CD4+ Naive T
96	RPL35	5.62406e-141	9.13402	CD4+ Naive T
97	NPM1	2.18813e-140	3.66971	CD4+ Naive T
98	RPL26	2.96398e-140	14.1856	CD4+ Naive T
99	RPS16	2.95078e-134	10.108	CD4+ Naive T
0	CCL5	0	14.243	CD8+ Memory/Effector T
1	CD3D	0	4.82158	CD8+ Memory/Effector T
2	GZMK	0	8.98407	CD8+ Memory/Effector T
3	NKG7	0	7.93633	CD8+ Memory/Effector T
4	CD3E	0	4.71841	CD8+ Memory/Effector T
5	PTPRCAP	0	4.68229	CD8+ Memory/Effector T
6	CXCR4	0	8.10624	CD8+ Memory/Effector T
7	CST7	0	4.63711	CD8+ Memory/Effector T
8	GZMA	0	5.0088	CD8+ Memory/Effector T
9	IL32	0	6.72564	CD8+ Memory/Effector T
10	DUSP2	0	5.05165	CD8+ Memory/Effector T
11	ZFP36L2	2.45681e-301	6.3215	CD8+ Memory/Effector T
12	CD2	3.34407e-273	3.50153	CD8+ Memory/Effector T
13	CTSW	2.89377e-270	3.05741	CD8+ Memory/Effector T
14	PRF1	1.3212e-239	3.07146	CD8+ Memory/Effector T
15	CORO1A	3.55209e-233	2.73817	CD8+ Memory/Effector T
16	GZMM	1.05085e-229	3.41909	CD8+ Memory/Effector T
17	CD7	6.19214e-218	3.19855	CD8+ Memory/Effector T
18	RPS27	2.42237e-216	29.2897	CD8+ Memory/Effector T
19	CD8A	1.12317e-213	5.2861	CD8+ Memory/Effector T
20	CD48	2.9704e-205	2.6421	CD8+ Memory/Effector T
21	BTG1	1.02258e-202	4.89701	CD8+ Memory/Effector T
22	FYN	1.01127e-200	3.08447	CD8+ Memory/Effector T
23	LCK	5.91022e-197	3.30774	CD8+ Memory/Effector T
24	CLEC2D	2.80081e-185	3.2848	CD8+ Memory/Effector T
25	RPS29	3.84373e-175	15.9159	CD8+ Memory/Effector T
26	KLRG1	4.23307e-159	4.04321	CD8+ Memory/Effector T
27	CD69	4.05549e-156	2.37974	CD8+ Memory/Effector T
28	LIME1	3.46981e-153	2.81875	CD8+ Memory/Effector T
29	PTPRC	2.30333e-141	1.97042	CD8+ Memory/Effector T
30	HCST	1.90508e-136	1.45464	CD8+ Memory/Effector T
31	IFITM1	1.58883e-128	1.77511	CD8+ Memory/Effector T
32	CD8B	5.17724e-123	4.59047	CD8+ Memory/Effector T
33	GZMH	8.36237e-123	3.2234	CD8+ Memory/Effector T
34	RPL17	1.0775e-122	4.41015	CD8+ Memory/Effector T
35	RPL23A	3.22448e-122	8.77923	CD8+ Memory/Effector T
36	ACAP1	1.25293e-121	2.53088	CD8+ Memory/Effector T
37	KLRB1	1.01612e-119	6.37467	CD8+ Memory/Effector T
38	LIMD2	4.51456e-112	2.04532	CD8+ Memory/Effector T
39	PIK3R1	9.75475e-112	2.6589	CD8+ Memory/Effector T
40	SYTL3	5.00654e-108	2.60111	CD8+ Memory/Effector T
41	ICAM3	1.92289e-107	1.93022	CD8+ Memory/Effector T
42	SPOCK2	2.06854e-105	2.50808	CD8+ Memory/Effector T
43	RPS15A	6.11761e-105	8.38662	CD8+ Memory/Effector T
44	TARP	9.33363e-105	2.60363	CD8+ Memory/Effector T
45	CD27	2.94291e-103	3.3308	CD8+ Memory/Effector T
46	SH2D1A	9.5257e-103	3.68054	CD8+ Memory/Effector T
47	RPL13AP5	1.07382e-101	1.93616	CD8+ Memory/Effector T
48	RPS3	3.60111e-96	6.5807	CD8+ Memory/Effector T
49	PVRIG	4.10799e-93	3.09394	CD8+ Memory/Effector T
50	LTB	7.59504e-93	2.68725	CD8+ Memory/Effector T
51	CD247	7.00148e-91	1.60664	CD8+ Memory/Effector T
52	CD3G	7.29646e-89	3.04058	CD8+ Memory/Effector T
53	ISG20	1.70269e-87	1.33546	CD8+ Memory/Effector T
54	RPL36A	3.32613e-84	1.91006	CD8+ Memory/Effector T
55	PRDM1	5.07286e-84	2.39178	CD8+ Memory/Effector T
56	RUNX3	1.14688e-81	2.6059	CD8+ Memory/Effector T
57	RPL13A	8.54433e-80	7.12125	CD8+ Memory/Effector T
58	GPR171	1.4249e-78	3.22331	CD8+ Memory/Effector T
59	ETS1	1.6716e-74	1.75611	CD8+ Memory/Effector T
60	GZMB	4.30452e-74	2.168	CD8+ Memory/Effector T
61	IL7R	6.54671e-74	2.71634	CD8+ Memory/Effector T
62	ARL4C	5.53374e-72	2.19369	CD8+ Memory/Effector T
63	SH2D2A	5.06865e-71	2.57768	CD8+ Memory/Effector T
64	LYAR	2.70322e-66	0.689015	CD8+ Memory/Effector T
65	RPL31	5.9692e-66	3.73708	CD8+ Memory/Effector T
66	IL2RG	7.61234e-65	0.926481	CD8+ Memory/Effector T
67	GIMAP7	2.40078e-64	1.19881	CD8+ Memory/Effector T
68	SAMD3	1.27785e-63	2.94468	CD8+ Memory/Effector T
69	RPL3	2.15186e-63	4.27478	CD8+ Memory/Effector T
70	RPLP2	2.4529e-61	3.85286	CD8+ Memory/Effector T
71	RPL13	5.95396e-60	6.21991	CD8+ Memory/Effector T
72	LAT	2.6261e-59	2.04117	CD8+ Memory/Effector T
73	RPS21	3.05021e-59	1.94133	CD8+ Memory/Effector T
74	AKNA	5.55039e-59	1.83201	CD8+ Memory/Effector T
75	EMB	7.17783e-59	2.17113	CD8+ Memory/Effector T
76	KLRD1	1.92625e-58	2.03318	CD8+ Memory/Effector T
77	HMHA1	8.14757e-58	1.86275	CD8+ Memory/Effector T
78	BCL11B	1.90888e-57	2.97506	CD8+ Memory/Effector T
79	SLC38A1	2.56914e-57	2.16811	CD8+ Memory/Effector T
80	RPSA	2.5694e-56	1.53321	CD8+ Memory/Effector T
81	RPS12	3.04959e-56	4.64565	CD8+ Memory/Effector T
82	RARRES3	2.43337e-55	0.74484	CD8+ Memory/Effector T
83	TUBA4A	5.09692e-55	1.69921	CD8+ Memory/Effector T
84	BIN2	7.32119e-55	1.37766	CD8+ Memory/Effector T
85	TRAT1	1.75248e-54	3.12233	CD8+ Memory/Effector T
86	CDC42SE2	3.35224e-54	1.40626	CD8+ Memory/Effector T
87	LAG3	1.00515e-53	3.87326	CD8+ Memory/Effector T
88	PCED1B-AS1	1.61808e-53	1.7079	CD8+ Memory/Effector T
89	TRAF3IP3	2.09404e-53	2.02934	CD8+ Memory/Effector T
90	MATK	5.95034e-53	2.14078	CD8+ Memory/Effector T
91	CMC1	1.05248e-52	2.77912	CD8+ Memory/Effector T
92	2021-09-01	2.39425e-52	1.97498	CD8+ Memory/Effector T
93	RPL27A	2.99486e-52	2.81307	CD8+ Memory/Effector T
94	CD6	8.94651e-48	2.59652	CD8+ Memory/Effector T
95	IKZF3	2.5032e-46	2.78373	CD8+ Memory/Effector T
96	PBXIP1	2.96824e-46	1.62376	CD8+ Memory/Effector T
97	CD52	4.07469e-46	-13.5136	CD8+ Memory/Effector T
98	PARP8	1.77582e-45	1.99966	CD8+ Memory/Effector T
99	RPSAP58	1.99937e-45	1.2783	CD8+ Memory/Effector T
0	CCL5	0	19.2951	CD8+ Naive T
21	CD2	0	3.64174	CD8+ Naive T
20	LCK	0	3.44549	CD8+ Naive T
19	KLRD1	0	3.61033	CD8+ Naive T
18	CD7	0	3.32023	CD8+ Naive T
17	IFITM1	0	3.66062	CD8+ Naive T
16	GZMM	0	3.87686	CD8+ Naive T
15	GNLY	0	14.3341	CD8+ Naive T
14	CD8A	0	5.66108	CD8+ Naive T
13	CORO1A	0	3.29578	CD8+ Naive T
12	CXCR4	0	4.91073	CD8+ Naive T
11	PRF1	0	3.6952	CD8+ Naive T
10	GZMA	0	5.04395	CD8+ Naive T
9	CTSW	0	4.42959	CD8+ Naive T
8	GZMB	0	7.04598	CD8+ Naive T
7	IL32	0	7.26838	CD8+ Naive T
6	CD3E	0	4.7313	CD8+ Naive T
5	CST7	0	5.93987	CD8+ Naive T
4	GZMH	0	7.89996	CD8+ Naive T
3	PTPRCAP	0	5.00763	CD8+ Naive T
2	NKG7	0	16.3351	CD8+ Naive T
1	CD3D	0	6.27077	CD8+ Naive T
22	CD8B	0	5.43251	CD8+ Naive T
23	ZFP36L2	0	4.42821	CD8+ Naive T
24	HCST	1.64758e-302	2.45352	CD8+ Naive T
25	LIME1	1.08756e-262	2.93683	CD8+ Naive T
26	KLRG1	1.67535e-261	4.3301	CD8+ Naive T
27	CD3G	1.72525e-261	4.05562	CD8+ Naive T
28	CD48	5.31618e-245	2.07703	CD8+ Naive T
29	CLEC2D	6.12988e-241	3.05413	CD8+ Naive T
30	DUSP2	1.32807e-222	2.98251	CD8+ Naive T
31	PTPRC	5.85549e-210	1.73903	CD8+ Naive T
32	ACAP1	2.21803e-203	2.66068	CD8+ Naive T
33	CD247	1.29744e-199	1.88139	CD8+ Naive T
34	RPS27	3.05722e-198	15.9685	CD8+ Naive T
35	C12orf75	8.93079e-189	1.52008	CD8+ Naive T
36	CMC1	4.30129e-185	3.65158	CD8+ Naive T
37	TARP	6.53421e-184	2.26661	CD8+ Naive T
38	KLRB1	3.92322e-183	3.22716	CD8+ Naive T
39	LIMD2	2.08448e-167	1.94303	CD8+ Naive T
40	FGFBP2	1.63575e-165	2.75488	CD8+ Naive T
41	BTG1	1.56739e-164	2.85614	CD8+ Naive T
42	ICAM3	9.15136e-161	1.89228	CD8+ Naive T
43	FYN	4.11013e-160	2.11558	CD8+ Naive T
44	APOBEC3G	1.33502e-159	2.29758	CD8+ Naive T
45	PRDM1	3.12887e-157	2.56368	CD8+ Naive T
46	RPS29	7.27023e-149	8.00767	CD8+ Naive T
47	KLRC2	5.49708e-145	4.95749	CD8+ Naive T
48	RUNX3	1.25731e-138	2.87879	CD8+ Naive T
49	KLRF1	2.07868e-138	2.65356	CD8+ Naive T
50	IL2RG	2.83267e-135	1.23143	CD8+ Naive T
51	ISG20	7.83961e-135	1.22917	CD8+ Naive T
52	CD69	8.72985e-124	1.61575	CD8+ Naive T
53	ANXA6	3.32639e-123	1.66778	CD8+ Naive T
54	MATK	2.47802e-120	2.5341	CD8+ Naive T
55	BIN2	1.11834e-118	1.58759	CD8+ Naive T
56	SYTL3	7.99455e-118	2.20608	CD8+ Naive T
57	PVRIG	3.43731e-117	2.96156	CD8+ Naive T
58	ETS1	2.01608e-116	1.68556	CD8+ Naive T
59	2021-09-01	1.82682e-115	2.26816	CD8+ Naive T
60	SAMD3	6.23861e-115	3.15835	CD8+ Naive T
61	RPS3	4.84295e-113	3.82489	CD8+ Naive T
62	CD52	4.25907e-112	-12.2014	CD8+ Naive T
63	RARRES3	7.79362e-112	0.914969	CD8+ Naive T
64	LAT	4.75778e-111	2.22556	CD8+ Naive T
65	AKNA	6.28328e-111	1.94109	CD8+ Naive T
66	ZAP70	5.47395e-108	2.79667	CD8+ Naive T
67	ITGB2	3.59608e-106	0.523568	CD8+ Naive T
68	SH2D2A	6.28885e-105	2.62064	CD8+ Naive T
69	LSP1	3.65426e-104	-0.402402	CD8+ Naive T
70	TIGIT	1.08017e-103	3.93563	CD8+ Naive T
71	RAC2	1.89961e-102	0.764286	CD8+ Naive T
72	RPL23A	2.55647e-102	4.013	CD8+ Naive T
73	SH2D1A	5.68392e-98	3.11289	CD8+ Naive T
74	TUBA4A	1.43364e-96	1.95668	CD8+ Naive T
75	GNG2	9.00215e-96	2.37867	CD8+ Naive T
76	ARL4C	1.68027e-90	2.00067	CD8+ Naive T
77	SPOCK2	4.01589e-90	1.8523	CD8+ Naive T
78	RPL17	3.42791e-87	1.55351	CD8+ Naive T
79	ID2	1.09642e-86	1.10159	CD8+ Naive T
80	TRAF3IP3	2.95626e-85	1.9752	CD8+ Naive T
81	S1PR5	5.49867e-82	2.69151	CD8+ Naive T
82	PCED1B-AS1	1.87893e-80	1.52286	CD8+ Naive T
83	EMB	2.12023e-80	2.20569	CD8+ Naive T
84	RASAL3	6.71806e-79	2.17821	CD8+ Naive T
85	TBC1D10C	1.9316e-76	1.01553	CD8+ Naive T
86	FCRL6	8.87196e-76	3.00811	CD8+ Naive T
87	GIMAP7	1.02691e-74	0.870732	CD8+ Naive T
88	STK17A	3.47748e-73	1.21714	CD8+ Naive T
89	RPL13AP5	2.077e-70	0.878797	CD8+ Naive T
90	RPS15A	1.06087e-69	2.61793	CD8+ Naive T
91	IKZF3	2.05729e-68	2.81628	CD8+ Naive T
92	TBX21	8.88953e-68	2.92628	CD8+ Naive T
93	GZMK	1.90257e-66	3.47586	CD8+ Naive T
94	CYTIP	3.4847e-66	0.658084	CD8+ Naive T
95	SKAP1	3.87564e-66	2.08352	CD8+ Naive T
96	LAG3	1.10412e-65	3.7261	CD8+ Naive T
97	CDC42SE2	2.97165e-65	1.20556	CD8+ Naive T
98	PYHIN1	3.95333e-65	2.8106	CD8+ Naive T
99	DDIT4	7.47063e-65	1.01214	CD8+ Naive T
0	FCN3	0	21.3199	Capillary
72	DUSP6	0	2.06963	Capillary
71	FENDRR	0	2.83015	Capillary
70	ID3	0	2.29531	Capillary
69	CX3CL1	0	3.23367	Capillary
68	ADRB1	0	3.36355	Capillary
67	MT2A	0	15.6563	Capillary
66	MT1X	0	9.75916	Capillary
65	STXBP6	0	2.36745	Capillary
64	RASIP1	0	2.67839	Capillary
63	TSPAN7	0	2.61381	Capillary
62	PTRF	0	1.79881	Capillary
61	LIFR	0	2.83031	Capillary
60	IL7R	0	1.53638	Capillary
59	VIPR1	0	2.99648	Capillary
58	TPM1	0	1.9977	Capillary
57	ADGRF5	0	2.48301	Capillary
56	HLA-E	0	5.86351	Capillary
55	NPDC1	0	1.96091	Capillary
54	PECAM1	0	2.21416	Capillary
53	CNN3	0	2.30785	Capillary
52	CAV2	0	1.9873	Capillary
73	ZBTB16	0	2.25598	Capillary
51	ACVRL1	0	2.28766	Capillary
74	A2M	0	0.826121	Capillary
76	CRIP2	0	1.38212	Capillary
97	THBD	0	1.2005	Capillary
96	NFIB	0	1.87091	Capillary
95	BMPR2	0	2.03149	Capillary
94	GPR146	0	3.09274	Capillary
93	FOXF1	0	2.42101	Capillary
92	ROBO4	0	2.36434	Capillary
91	IFITM2	0	2.23913	Capillary
90	BST2	0	1.66365	Capillary
89	SLCO4A1	0	2.8166	Capillary
88	F2RL3	0	2.88086	Capillary
87	S1PR1	0	2.34522	Capillary
86	GIMAP7	0	1.89354	Capillary
85	JAM2	0	2.53926	Capillary
84	ECSCR	0	1.56988	Capillary
83	TFPI	0	1.33161	Capillary
82	ITM2A	0	1.60149	Capillary
81	SEC14L1	0	2.07692	Capillary
80	VAMP5	0	1.7025	Capillary
79	GPX3	0	1.93893	Capillary
78	TMEM2	0	2.40476	Capillary
77	SOX7	0	3.14281	Capillary
75	TCF4	0	1.98586	Capillary
50	AKAP12	0	5.28003	Capillary
49	ID1	0	3.10958	Capillary
48	MT1E	0	5.28086	Capillary
21	IFITM3	0	9.06385	Capillary
20	IFI27	0	6.30584	Capillary
19	NOSTRIN	0	4.59026	Capillary
18	FAM107A	0	4.00029	Capillary
17	CALCRL	0	4.12256	Capillary
16	CAV1	0	4.89064	Capillary
15	GNG11	0	3.47611	Capillary
14	C10orf10	0	6.54199	Capillary
13	CLEC14A	0	4.5373	Capillary
12	TIMP3	0	8.21988	Capillary
11	SDPR	0	6.77314	Capillary
10	CA4	0	7.20747	Capillary
9	HYAL2	0	6.16733	Capillary
8	RAMP3	0	5.15964	Capillary
7	EGFL7	0	5.59774	Capillary
6	RAMP2	0	7.11562	Capillary
5	CLEC3B	0	6.69537	Capillary
4	EDN1	0	10.8052	Capillary
3	CLDN5	0	14.2979	Capillary
2	EPAS1	0	9.01077	Capillary
1	TMEM100	0	12.6085	Capillary
22	VWF	0	3.82979	Capillary
23	MT1M	0	9.38601	Capillary
24	ESAM	0	3.25994	Capillary
25	RNASE1	0	3.04955	Capillary
47	PTPRB	0	3.15126	Capillary
46	TMEM204	0	2.59541	Capillary
45	EMP2	0	1.17673	Capillary
44	SLCO2A1	0	3.15292	Capillary
43	CD36	0	3.07576	Capillary
42	TM4SF1	0	3.47144	Capillary
41	ENG	0	3.15039	Capillary
40	ARHGAP29	0	2.95367	Capillary
39	SPARC	0	2.87669	Capillary
38	LDB2	0	3.28292	Capillary
98	ADCY4	0	3.38655	Capillary
37	IGFBP4	0	2.6765	Capillary
35	PCAT19	0	3.37768	Capillary
34	LRRC32	0	4.14623	Capillary
33	CD93	0	3.49765	Capillary
32	SLC9A3R2	0	3.32993	Capillary
31	CDH5	0	3.16467	Capillary
30	C8orf4	0	4.5569	Capillary
29	BTNL9	0	4.36028	Capillary
28	SLC6A4	0	5.05337	Capillary
27	GPIHBP1	0	4.91299	Capillary
26	TNFSF10	0	4.79955	Capillary
36	AQP1	0	3.37883	Capillary
99	PLLP	0	2.47418	Capillary
0	EDNRB	0	12.8475	Capillary Aerocyte
72	VIPR1	0	2.90472	Capillary Aerocyte
71	RHOB	0	5.02241	Capillary Aerocyte
70	ID3	0	3.13754	Capillary Aerocyte
69	SPARCL1	0	6.30115	Capillary Aerocyte
68	TNFSF10	0	3.52063	Capillary Aerocyte
67	GALNT18	0	3.37345	Capillary Aerocyte
66	TUBA1A	0	3.82363	Capillary Aerocyte
65	IFITM3	0	5.34767	Capillary Aerocyte
64	SERPINE1	0	5.94272	Capillary Aerocyte
63	B3GALNT1	0	4.46181	Capillary Aerocyte
62	ECSCR	0	2.51461	Capillary Aerocyte
61	FOXF1	0	3.60044	Capillary Aerocyte
60	ACE	0	3.63382	Capillary Aerocyte
59	EFNB1	0	3.83789	Capillary Aerocyte
58	IFNGR1	0	3.82681	Capillary Aerocyte
57	PRX	0	3.87742	Capillary Aerocyte
56	FENDRR	0	3.74916	Capillary Aerocyte
55	CLEC14A	0	3.05391	Capillary Aerocyte
54	TBX3	0	4.13131	Capillary Aerocyte
53	BCAM	0	2.58818	Capillary Aerocyte
52	NPDC1	0	2.84025	Capillary Aerocyte
73	F2RL3	0	4.06894	Capillary Aerocyte
51	SLCO2A1	0	2.93688	Capillary Aerocyte
74	ADGRL4	0	3.53541	Capillary Aerocyte
76	HLA-C	0	7.06729	Capillary Aerocyte
97	MYLK	0	2.74374	Capillary Aerocyte
96	BST2	0	2.41344	Capillary Aerocyte
95	NES	0	3.53474	Capillary Aerocyte
94	CRIP2	0	1.69859	Capillary Aerocyte
93	PPFIBP1	0	2.56068	Capillary Aerocyte
92	FAXDC2	0	3.83957	Capillary Aerocyte
91	SPTBN1	0	1.98158	Capillary Aerocyte
90	KANK3	0	2.83625	Capillary Aerocyte
89	CLEC3B	0	1.14903	Capillary Aerocyte
88	HLA-A	0	5.21034	Capillary Aerocyte
87	HLA-B	0	8.7406	Capillary Aerocyte
86	INPP1	0	2.72611	Capillary Aerocyte
85	ADGRL2	0	3.35005	Capillary Aerocyte
84	PDLIM1	0	4.41886	Capillary Aerocyte
83	TSPAN15	0	2.434	Capillary Aerocyte
82	RASIP1	0	2.80009	Capillary Aerocyte
81	CALD1	0	1.09803	Capillary Aerocyte
80	ZBTB16	0	2.62285	Capillary Aerocyte
79	CYP3A5	0	5.17452	Capillary Aerocyte
78	SH3BP5	0	2.20068	Capillary Aerocyte
77	JUN	0	4.54765	Capillary Aerocyte
75	CX3CL1	0	3.71042	Capillary Aerocyte
50	ANXA3	0	3.36643	Capillary Aerocyte
49	STXBP6	0	3.44132	Capillary Aerocyte
48	LHFP	0	3.43135	Capillary Aerocyte
21	TIMP3	0	8.27196	Capillary Aerocyte
20	SPARC	0	5.98937	Capillary Aerocyte
19	CNN3	0	7.10659	Capillary Aerocyte
18	S100A3	0	8.65501	Capillary Aerocyte
17	C10orf10	0	11.2576	Capillary Aerocyte
16	TMEM204	0	6.04328	Capillary Aerocyte
15	SOSTDC1	0	11.383	Capillary Aerocyte
14	ICAM2	0	6.39364	Capillary Aerocyte
13	APP	0	5.81465	Capillary Aerocyte
12	ADIRF	0	10.9861	Capillary Aerocyte
11	ESAM	0	5.44396	Capillary Aerocyte
10	CAV1	0	10.7933	Capillary Aerocyte
9	SDPR	0	10.9726	Capillary Aerocyte
8	CA4	0	9.24171	Capillary Aerocyte
7	HLA-E	0	29.8568	Capillary Aerocyte
6	AQP1	0	9.91469	Capillary Aerocyte
5	CLDN5	0	25.4941	Capillary Aerocyte
4	RAMP2	0	13.643	Capillary Aerocyte
3	GNG11	0	10.6306	Capillary Aerocyte
2	EMCN	0	9.75576	Capillary Aerocyte
1	HPGD	0	19.4695	Capillary Aerocyte
22	EMP2	0	4.39205	Capillary Aerocyte
23	CAV2	0	4.67802	Capillary Aerocyte
24	ITM2A	0	4.69723	Capillary Aerocyte
25	SLC9A3R2	0	4.92041	Capillary Aerocyte
47	ROBO4	0	3.97723	Capillary Aerocyte
46	ACVRL1	0	3.23583	Capillary Aerocyte
45	PECAM1	0	3.90276	Capillary Aerocyte
44	RAMP3	0	2.95161	Capillary Aerocyte
43	IL32	0	5.13851	Capillary Aerocyte
42	ARHGAP29	0	3.45901	Capillary Aerocyte
41	TINAGL1	0	4.52564	Capillary Aerocyte
40	ITM2B	0	16.941	Capillary Aerocyte
39	IGFBP4	0	3.51289	Capillary Aerocyte
38	GPX3	0	6.53103	Capillary Aerocyte
98	PCDH12	0	4.13444	Capillary Aerocyte
37	TMEM100	0	5.52185	Capillary Aerocyte
35	TSPAN12	0	4.56716	Capillary Aerocyte
34	IL1RL1	0	11.4258	Capillary Aerocyte
33	PTRF	0	3.62154	Capillary Aerocyte
32	IFI27	0	9.76723	Capillary Aerocyte
31	CDH5	0	3.95143	Capillary Aerocyte
30	EPAS1	0	4.82761	Capillary Aerocyte
29	FRY	0	5.08424	Capillary Aerocyte
28	HYAL2	0	4.74644	Capillary Aerocyte
27	SGK1	0	5.81573	Capillary Aerocyte
26	EGFL7	0	4.50596	Capillary Aerocyte
36	TM4SF1	0	5.87849	Capillary Aerocyte
99	TGFBR3	0	3.00941	Capillary Aerocyte
0	AQP1	0	23.1729	Capillary Intermediate 1
21	GPX3	0	18.4547	Capillary Intermediate 1
20	CDH5	0	7.69054	Capillary Intermediate 1
19	SLC9A3R2	0	12.8503	Capillary Intermediate 1
18	IFITM3	0	31.0464	Capillary Intermediate 1
17	HPGD	0	20.9854	Capillary Intermediate 1
16	TMEM100	0	24.7481	Capillary Intermediate 1
15	SPARC	0	13.3989	Capillary Intermediate 1
14	HYAL2	0	15.3085	Capillary Intermediate 1
13	EDNRB	0	14.776	Capillary Intermediate 1
12	ESAM	0	10.1867	Capillary Intermediate 1
11	GNG11	0	17.108	Capillary Intermediate 1
10	EGFL7	0	14.8408	Capillary Intermediate 1
9	RAMP2	0	24.4706	Capillary Intermediate 1
8	CA4	0	20.848	Capillary Intermediate 1
7	TMEM204	0	11.8196	Capillary Intermediate 1
6	TIMP3	0	30.0058	Capillary Intermediate 1
5	CNN3	0	15.0098	Capillary Intermediate 1
4	SDPR	0	27.1367	Capillary Intermediate 1
3	EPAS1	0	27.62	Capillary Intermediate 1
2	HLA-E	0	61.8886	Capillary Intermediate 1
1	CLDN5	0	62.3699	Capillary Intermediate 1
22	C10orf10	0	25.9138	Capillary Intermediate 1
23	EMCN	0	10.03	Capillary Intermediate 1
24	EMP2	1.03289e-306	11.5588	Capillary Intermediate 1
25	ICAM2	1.646e-306	10.0113	Capillary Intermediate 1
26	RAMP3	3.61306e-305	8.98608	Capillary Intermediate 1
27	PECAM1	6.03322e-305	11.1876	Capillary Intermediate 1
28	CAV1	2.65521e-304	19.2626	Capillary Intermediate 1
29	FCN3	1.29147e-300	28.8629	Capillary Intermediate 1
30	SLCO2A1	1.95292e-300	7.16129	Capillary Intermediate 1
31	FAM107A	8.23258e-299	8.11366	Capillary Intermediate 1
32	APP	8.343e-297	7.99434	Capillary Intermediate 1
33	CAV2	1.25782e-293	7.6891	Capillary Intermediate 1
34	CLEC3B	4.87587e-293	14.157	Capillary Intermediate 1
35	ZBTB16	1.57284e-292	6.37216	Capillary Intermediate 1
36	PTRF	1.66077e-292	7.59672	Capillary Intermediate 1
37	ACVRL1	1.08642e-291	7.36631	Capillary Intermediate 1
38	SGK1	2.00304e-290	9.94246	Capillary Intermediate 1
39	ARHGAP29	8.65103e-290	6.99361	Capillary Intermediate 1
40	MT1M	7.30513e-284	22.5495	Capillary Intermediate 1
41	PCAT19	5.35009e-281	6.45634	Capillary Intermediate 1
42	IGFBP4	7.51797e-279	7.82767	Capillary Intermediate 1
43	VIPR1	1.69838e-277	6.4932	Capillary Intermediate 1
44	NPDC1	5.66822e-276	5.83139	Capillary Intermediate 1
45	IFI27	2.9914e-273	39.3488	Capillary Intermediate 1
46	ROBO4	1.99777e-271	6.24564	Capillary Intermediate 1
47	ADIRF	2.06044e-271	17.3812	Capillary Intermediate 1
48	FKBP5	1.03738e-270	7.09893	Capillary Intermediate 1
49	MALAT1	1.0822e-269	516.559	Capillary Intermediate 1
50	PRX	2.83132e-262	5.70995	Capillary Intermediate 1
51	ID3	7.65297e-262	9.95668	Capillary Intermediate 1
52	CX3CL1	3.01336e-261	9.62274	Capillary Intermediate 1
53	CLEC14A	1.02923e-260	7.85678	Capillary Intermediate 1
54	SEC14L1	1.46949e-260	5.90114	Capillary Intermediate 1
55	SPTBN1	1.5121e-259	6.13871	Capillary Intermediate 1
56	IFNGR1	1.53376e-258	8.87217	Capillary Intermediate 1
57	IL1RL1	1.64514e-258	15.3881	Capillary Intermediate 1
58	ADGRF5	4.78352e-258	5.89253	Capillary Intermediate 1
59	BTNL9	6.11848e-257	5.88219	Capillary Intermediate 1
60	TINAGL1	4.67971e-256	6.92799	Capillary Intermediate 1
61	TM4SF1	1.91724e-254	16.5564	Capillary Intermediate 1
62	ITM2A	2.60068e-254	5.97031	Capillary Intermediate 1
63	LHFP	6.40575e-248	5.53731	Capillary Intermediate 1
64	F2RL3	1.11741e-246	6.68979	Capillary Intermediate 1
65	RHOB	2.26212e-246	14.1766	Capillary Intermediate 1
66	MT1E	1.02747e-245	18.746	Capillary Intermediate 1
67	STXBP6	3.97879e-243	5.4536	Capillary Intermediate 1
68	VAMP5	1.00982e-240	6.47976	Capillary Intermediate 1
69	PPFIBP1	4.01806e-240	5.38009	Capillary Intermediate 1
70	RASIP1	2.01034e-238	5.40378	Capillary Intermediate 1
71	FENDRR	2.2727e-238	5.49356	Capillary Intermediate 1
72	SLCO4A1	2.27485e-238	6.62282	Capillary Intermediate 1
73	S100A3	4.36475e-238	8.9415	Capillary Intermediate 1
74	SH3BP5	6.63309e-238	5.49369	Capillary Intermediate 1
75	CRIP2	1.43534e-236	6.07292	Capillary Intermediate 1
76	S1PR1	2.27115e-236	5.62057	Capillary Intermediate 1
77	IL32	2.76348e-236	11.2849	Capillary Intermediate 1
78	PDLIM1	5.34661e-236	17.0637	Capillary Intermediate 1
79	CD99	1.06717e-233	8.13465	Capillary Intermediate 1
80	JUN	2.12714e-232	18.0164	Capillary Intermediate 1
81	EFNB1	9.89817e-231	5.38232	Capillary Intermediate 1
82	CSRNP1	2.1028e-230	5.26819	Capillary Intermediate 1
83	NOSTRIN	2.58754e-230	5.03732	Capillary Intermediate 1
84	ECSCR	3.58428e-229	4.76549	Capillary Intermediate 1
85	TCF4	5.22248e-229	5.5101	Capillary Intermediate 1
86	ID1	9.01341e-228	9.05779	Capillary Intermediate 1
87	IFITM2	3.53468e-224	8.29699	Capillary Intermediate 1
88	EDN1	6.32424e-224	12.6877	Capillary Intermediate 1
89	FLT1	7.78929e-224	5.35048	Capillary Intermediate 1
90	HLA-B	5.13835e-222	87.0435	Capillary Intermediate 1
91	HLA-A	1.1622e-221	45.5321	Capillary Intermediate 1
92	ENG	2.04698e-221	5.9374	Capillary Intermediate 1
93	ADGRL2	3.03856e-221	5.53574	Capillary Intermediate 1
94	TNFSF10	1.63545e-220	6.80515	Capillary Intermediate 1
95	HLA-C	2.42874e-220	63.2646	Capillary Intermediate 1
96	ITM2B	4.3713e-220	32.671	Capillary Intermediate 1
97	AKAP12	3.19849e-217	9.90782	Capillary Intermediate 1
98	VWF	6.21143e-216	5.47822	Capillary Intermediate 1
99	LRRC32	6.69991e-216	5.86796	Capillary Intermediate 1
0	SLC9A3R2	5.06215e-165	6.25995	Capillary Intermediate 2
1	FCN3	4.37518e-123	5.33852	Capillary Intermediate 2
2	PCAT19	6.14005e-116	3.30457	Capillary Intermediate 2
3	EPAS1	1.03951e-113	4.61414	Capillary Intermediate 2
4	TMEM100	1.07234e-113	3.21051	Capillary Intermediate 2
5	SDPR	3.35007e-106	2.92791	Capillary Intermediate 2
6	GNG11	6.71444e-100	2.40776	Capillary Intermediate 2
7	MT1M	4.35931e-99	3.53787	Capillary Intermediate 2
8	PTRF	6.1957e-89	2.40894	Capillary Intermediate 2
9	IFI27	9.92787e-88	3.30658	Capillary Intermediate 2
10	RAMP2	3.06301e-85	1.67279	Capillary Intermediate 2
11	CLDN5	9.03577e-85	0.407652	Capillary Intermediate 2
12	EGFL7	2.53786e-79	2.15879	Capillary Intermediate 2
13	SPARC	9.07038e-67	1.97479	Capillary Intermediate 2
14	FAM107A	1.60805e-66	1.80056	Capillary Intermediate 2
15	MT1E	1.06123e-64	1.52123	Capillary Intermediate 2
16	SPTBN1	2.57373e-53	1.90638	Capillary Intermediate 2
17	IFITM3	9.05909e-50	2.65511	Capillary Intermediate 2
18	TMEM204	9.94254e-49	1.56268	Capillary Intermediate 2
19	MT1X	2.26868e-46	-1.81546	Capillary Intermediate 2
20	CAV1	1.42094e-45	-0.194009	Capillary Intermediate 2
21	ADIRF	4.54317e-45	1.125	Capillary Intermediate 2
22	CA4	9.42901e-44	0.582177	Capillary Intermediate 2
23	RAMP3	8.1884e-41	1.15465	Capillary Intermediate 2
24	C10orf10	7.16184e-39	-0.671618	Capillary Intermediate 2
25	MT2A	5.0424e-36	-12.2389	Capillary Intermediate 2
26	EDN1	7.33984e-35	0.138005	Capillary Intermediate 2
27	CNN3	3.5541e-34	0.716153	Capillary Intermediate 2
28	MYZAP	1.08385e-31	2.78707	Capillary Intermediate 2
29	CCND1	5.32796e-31	1.47631	Capillary Intermediate 2
30	ID1	7.87598e-28	0.107886	Capillary Intermediate 2
31	SPARCL1	3.80173e-27	0.4199	Capillary Intermediate 2
32	GPX3	9.43013e-27	0.270956	Capillary Intermediate 2
33	VAMP5	1.43354e-26	1.10053	Capillary Intermediate 2
34	NOSTRIN	1.74576e-25	1.48595	Capillary Intermediate 2
35	TIMP3	5.12007e-23	-0.743866	Capillary Intermediate 2
36	COX7A1	6.18759e-22	1.56923	Capillary Intermediate 2
37	ID3	1.15514e-20	0.331571	Capillary Intermediate 2
38	HPGD	1.65103e-20	0.24409	Capillary Intermediate 2
39	LDB2	2.36345e-20	1.17865	Capillary Intermediate 2
40	PRX	3.62968e-20	1.76492	Capillary Intermediate 2
41	STXBP6	6.45581e-20	1.13351	Capillary Intermediate 2
42	C8orf4	2.44111e-19	-0.672644	Capillary Intermediate 2
43	IGFBP4	2.45195e-19	0.26584	Capillary Intermediate 2
44	ARHGAP29	7.96126e-18	0.772935	Capillary Intermediate 2
45	APP	1.83611e-17	0.599942	Capillary Intermediate 2
46	EMCN	2.13881e-17	0.50022	Capillary Intermediate 2
47	GPIHBP1	5.14217e-17	1.18665	Capillary Intermediate 2
48	KIAA1462	5.81618e-16	2.48674	Capillary Intermediate 2
49	CAV2	8.32466e-16	0.159972	Capillary Intermediate 2
50	CLEC3B	7.38962e-15	-0.92028	Capillary Intermediate 2
51	IL32	3.31138e-14	-0.641392	Capillary Intermediate 2
52	HYAL2	7.11069e-14	-0.190055	Capillary Intermediate 2
53	ZEB1	1.20786e-13	2.39714	Capillary Intermediate 2
54	MT1L	1.22021e-13	0.386778	Capillary Intermediate 2
55	EDNRB	3.27133e-13	-0.273193	Capillary Intermediate 2
56	S100A3	1.06866e-12	0.77944	Capillary Intermediate 2
57	CALD1	4.25979e-12	-0.531865	Capillary Intermediate 2
58	MT1A	7.2039e-12	-0.241282	Capillary Intermediate 2
59	TPM1	1.53098e-11	0.207282	Capillary Intermediate 2
60	NPDC1	1.64936e-11	0.32385	Capillary Intermediate 2
61	AQP1	2.08647e-11	-0.684676	Capillary Intermediate 2
62	RNASE1	2.39455e-11	-2.57033	Capillary Intermediate 2
63	MYLK	9.16418e-11	1.2421	Capillary Intermediate 2
64	AKAP12	1.60956e-10	-0.405395	Capillary Intermediate 2
65	BTNL9	2.24024e-10	0.900746	Capillary Intermediate 2
66	HSPA12B	3.16679e-10	1.91478	Capillary Intermediate 2
67	NDRG2	2.47815e-09	0.90077	Capillary Intermediate 2
68	CD93	4.5545e-09	0.472438	Capillary Intermediate 2
69	CRIP2	1.23062e-08	-0.0437485	Capillary Intermediate 2
70	SH3BP5	1.84422e-08	0.332491	Capillary Intermediate 2
71	LHFP	1.25281e-07	0.32958	Capillary Intermediate 2
72	CALCRL	1.49679e-07	0.358384	Capillary Intermediate 2
73	ARRDC2	2.255e-07	0.947678	Capillary Intermediate 2
74	C1orf115	2.47689e-07	2.18175	Capillary Intermediate 2
75	ESAM	3.97292e-07	-0.269776	Capillary Intermediate 2
76	RASIP1	2.02835e-06	0.662299	Capillary Intermediate 2
77	S100A16	2.15453e-06	-0.00623257	Capillary Intermediate 2
78	ERG	2.54379e-06	1.31971	Capillary Intermediate 2
79	TM4SF1	3.48722e-06	-2.67188	Capillary Intermediate 2
80	FXYD6	4.12944e-06	0.752244	Capillary Intermediate 2
81	APOL3	4.66779e-06	0.777249	Capillary Intermediate 2
82	ECSCR	6.33809e-06	0.202235	Capillary Intermediate 2
83	GIMAP6	6.40083e-06	0.919988	Capillary Intermediate 2
84	VIPR1	7.56276e-06	0.496392	Capillary Intermediate 2
85	PPFIBP1	1.04701e-05	0.542589	Capillary Intermediate 2
86	GIMAP4	1.18871e-05	0.40799	Capillary Intermediate 2
87	SOSTDC1	1.36488e-05	-0.417846	Capillary Intermediate 2
88	FENDRR	1.96079e-05	0.611364	Capillary Intermediate 2
89	VWF	2.09357e-05	-0.251886	Capillary Intermediate 2
90	UACA	2.28596e-05	0.823827	Capillary Intermediate 2
91	MTRNR2L2	2.49692e-05	0.51744	Capillary Intermediate 2
92	FRY	0.000149439	0.456334	Capillary Intermediate 2
93	BCL6B	0.000174823	1.72738	Capillary Intermediate 2
94	PKIG	0.000189433	0.388466	Capillary Intermediate 2
95	ZBTB16	0.000192375	0.13159	Capillary Intermediate 2
96	RGS5	0.00023743	0.453634	Capillary Intermediate 2
97	GATA2-AS1	0.000248484	1.70879	Capillary Intermediate 2
98	TSPAN12	0.000297461	0.593006	Capillary Intermediate 2
[truncated: 3,701 more rows]

## Sheet: Table S5
Lung tissue 1							Lung tissue 2
Cell types	Tissue domain of interest	Adjusted p-values	Ratio (a/b)	Average scaled cell fraction in the tissue domain (a)	Average scaled cell fraction in the rest of tissue domains (b)		Cell types	Tissue domain of interest	Adjusted p-values	Ratio (a/b)	Average scaled cell fraction in the tissue domain (a)	Average scaled cell fraction in the rest of tissue domains (b)
B	ImmuneCluster	0.000915494	12.1091	0.237039	0.0195752		Ciliated	Terminal_Bronchiole	0.00917893	12.9733	0.247475	0.0190757
Proximal Basal	Terminal_Bronchiole	6.06212e-05	9.54319	0.384606	0.0403016		Proximal Ciliated	Terminal_Bronchiole	0.00917893	10.5966	0.272091	0.0256771
Proximal Basal	Bronchial_Epithelium	4.91563e-07	8.55052	0.341572	0.0399475		Club	Terminal_Bronchiole	0.00917893	6.00585	0.391916	0.0652557
Airway Smooth Muscle	Unknown_Stroma	0.00253236	5.23958	0.168815	0.0322192		Mucous	Terminal_Bronchiole	0.013126	5.99151	0.243001	0.0405575
Classical Monocyte	Bronchial_Epithelium	4.91563e-07	5.16917	0.523485	0.101271		B	ImmuneCluster	3.61777e-47	5.32426	0.0544877	0.0102338
Proximal Ciliated	Terminal_Bronchiole	6.06212e-05	4.73435	0.506549	0.106994		Goblet	Terminal_Bronchiole	0.0302317	4.0578	0.189264	0.046642
Proximal Ciliated	Bronchial_Epithelium	4.82977e-07	4.49393	0.4783	0.106432		Differentiating Basal	Terminal_Bronchiole	0.00917893	3.46807	0.0547195	0.0157781
OLR1+ Classical Monocyte	ImmuneCluster	3.78545e-05	4.30291	0.244211	0.0567548		Plasma	ImmuneCluster	2.97812e-42	3.0177	0.037893	0.0125569
Myeloid Dendritic Type 1	ImmuneCluster	3.78545e-05	4.1857	0.21983	0.0525193		Plasmacytoid Dendritic	ImmuneCluster	9.47453e-30	2.85762	0.0546893	0.0191381
Vascular Smooth Muscle	Unknown_Stroma	0.00819676	4.01342	0.191763	0.0477803		OLR1+ Classical Monocyte	ImmuneCluster	4.6682e-48	2.69588	0.0481419	0.0178575
EREG+ Dendritic	ImmuneCluster	3.78545e-05	3.99528	0.324188	0.0811428		Signaling Alveolar Epithelial Type 2	Alveolar_Space_Capillary_Pneumocytes	1.74044e-133	2.66592	0.172733	0.064793
Plasma	Fibrous_Stroma	2.02415e-21	3.98019	0.0256526	0.00644506		CD4+ Memory/Effector T	ImmuneCluster	2.66433e-35	2.55684	0.0917728	0.0358931
Differentiating Basal	Terminal_Bronchiole	0.000263469	3.80057	0.197915	0.052075		Capillary Intermediate 2	Alveolar_Space_Capillary_Pneumocytes	1.32302e-125	2.2679	0.235635	0.1039
Differentiating Basal	Bronchial_Epithelium	9.59075e-06	3.78974	0.196343	0.051809		EREG+ Dendritic	ImmuneCluster	2.78843e-35	2.1722	0.0646922	0.0297819
Plasmacytoid Dendritic	Fibrous_Stroma	1.85519e-22	3.56727	0.0278714	0.00781308		IGSF21+ Dendritic	ImmuneCluster	1.24096e-22	2.16796	0.0718767	0.0331541
CD4+ Naive T	ImmuneCluster	3.78545e-05	3.4169	0.337836	0.0988719		Alveolar Epithelial Type 1	Alveolar_Space_Capillary_Pneumocytes	7.60924e-68	2.07479	0.0946492	0.0456187
Nonclassical Monocyte	Terminal_Bronchiole	0.000116853	3.37021	0.278106	0.0825189		Adventitial Fibroblast	Fibrous_Stroma	5.74787e-62	2.06825	0.0632779	0.030595
Classical Monocyte	Terminal_Bronchiole	6.06212e-05	3.32963	0.342897	0.102984		Proliferating NK/T	ImmuneCluster	1.54669e-29	2.01985	0.0781937	0.0387125
Club	Bronchial_Epithelium	4.3412e-06	3.28418	0.292886	0.0891807		Myeloid Dendritic Type 1	ImmuneCluster	2.74176e-19	1.90019	0.0977751	0.0514555
Intermediate Monocyte	ImmuneCluster	0.000125658	3.25763	0.137399	0.0421775		Proximal Basal	Terminal_Bronchiole	0.0302317	1.88817	0.021859	0.0115768
Nonclassical Monocyte	Bronchial_Epithelium	2.8779e-06	3.06763	0.252544	0.0823255		Lipofibroblast	ImmuneCluster	1.17876e-19	1.86713	0.101832	0.0545394
Plasmacytoid Dendritic	ImmuneCluster	0.000440992	3.03386	0.0568391	0.0187349		Lipofibroblast	Fibrous_Stroma	1.18635e-64	1.81874	0.0785371	0.0431822
Mucous	Bronchial_Epithelium	7.25895e-05	2.97819	0.0974755	0.0327297		Alveolar Epithelial Type 2	Alveolar_Space_Capillary_Pneumocytes	5.51322e-90	1.79892	0.300969	0.167306
Platelet/Megakaryocyte	ImmuneCluster	0.00037789	2.93626	0.278956	0.0950038		Vein	Fibrous_Stroma	1.327e-56	1.79559	0.0638684	0.0355695
Myeloid Dendritic Type 2	ImmuneCluster	0.000907403	2.85447	0.201336	0.0705334		Myeloid Dendritic Type 2	ImmuneCluster	1.68878e-12	1.77213	0.0797284	0.0449902
CD8+ Memory/Effector T	ImmuneCluster	0.0116256	2.81656	0.166363	0.0590661		Fibromyocyte	Fibrous_Stroma	1.12008e-59	1.73799	0.0393346	0.0226323
Proximal Basal	Unknown_Stroma	0.0223583	2.74841	0.111718	0.0406481		Mesothelial	Fibrous_Stroma	8.37022e-61	1.70892	0.100924	0.0590568
Ciliated	Terminal_Bronchiole	0.000199935	2.67619	0.155464	0.0580917		Intermediate Monocyte	ImmuneCluster	5.15603e-19	1.70534	0.11869	0.0695993
Natural Killer	Bronchial_Epithelium	6.8776e-07	2.63259	0.472271	0.179394		Lymphatic	Unknown	0.00242385	1.63872	0.0310231	0.0189313
Lymphatic	Fibrous_Stroma	1.95849e-09	2.45877	0.018444	0.00750132		Ionocyte	ImmuneCluster	1.38647e-09	1.63577	0.0851153	0.0520337
Macrophage	Bronchial_Epithelium	1.47118e-06	2.44705	0.622727	0.254481		Plasma	Unknown	0.0361737	1.59944	0.0221368	0.0138403
Natural Killer	Terminal_Bronchiole	0.000162986	2.44481	0.440336	0.180111		Mucous	ImmuneCluster	6.83848e-09	1.58868	0.0615098	0.0387176
Fibromyocyte	Fibrous_Stroma	8.35536e-18	2.44445	0.0284419	0.0116353		Artery	Fibrous_Stroma	4.46744e-51	1.58176	0.2306	0.145787
Basophil/Mast 2	ImmuneCluster	0.000465886	2.41192	0.142714	0.0591701		Natural Killer	Alveolar_Space_Capillary_Pneumocytes	5.27202e-66	1.57382	0.228093	0.14493
Mucous	Terminal_Bronchiole	0.036302	2.34608	0.0773136	0.0329543		Bronchial Vessel 1	ImmuneCluster	2.30373e-11	1.56951	0.0875992	0.0558132
Classical Monocyte	ImmuneCluster	0.000129029	2.33325	0.240481	0.103067		Mesothelial	ImmuneCluster	5.55222e-15	1.56611	0.115712	0.0738849
Mesothelial	Fibrous_Stroma	5.89984e-23	2.33262	0.0921402	0.0395008		B	Unknown	0.0361737	1.47371	0.0200722	0.0136202
Ciliated	Bronchial_Epithelium	0.00163826	2.29308	0.133141	0.0580622		CD8+ Memory/Effector T	Alveolar_Space_Capillary_Pneumocytes	2.57929e-41	1.44621	0.118139	0.081689
Club	Terminal_Bronchiole	0.00469966	2.28663	0.205812	0.0900068		Natural Killer T	ImmuneCluster	2.50875e-16	1.44073	0.198585	0.137836
Neuroendocrine	Fibrous_Stroma	7.67996e-28	2.25043	0.107418	0.0477322		Myofibroblast	Fibrous_Stroma	2.83953e-33	1.43905	0.044168	0.0306926
Fibromyocyte	Unknown_Stroma	0.0188919	2.24152	0.046064	0.0205503		Nonclassical Monocyte	ImmuneCluster	2.61567e-05	1.43511	0.0930153	0.0648139
IGSF21+ Dendritic	ImmuneCluster	0.00685967	2.23611	0.101469	0.0453775		Capillary Aerocyte	Alveolar_Space_Capillary_Pneumocytes	3.25173e-39	1.42601	0.21327	0.149556
Macrophage	Terminal_Bronchiole	0.000192866	2.20722	0.563891	0.255476		Platelet/Megakaryocyte	ImmuneCluster	4.80542e-09	1.41838	0.119449	0.0842151
Basophil/Mast 1	ImmuneCluster	0.000752654	2.18323	0.142059	0.0650684		Neuroendocrine	ImmuneCluster	4.18669e-09	1.37197	0.16151	0.117722
Differentiating Basal	Unknown_Stroma	0.00253236	1.9937	0.103284	0.0518053		Capillary	Alveolar_Space_Capillary_Pneumocytes	2.14926e-59	1.35528	0.268815	0.198347
Plasma	ImmuneCluster	0.0396068	1.94427	0.0331888	0.01707		Basophil/Mast 1	Fibrous_Stroma	2.80624e-25	1.34933	0.103055	0.0763751
Proximal Basal	ImmuneCluster	0.00160661	1.94162	0.0809885	0.0417119		Club	Alveolar_Space_Capillary_Pneumocytes	3.47238e-09	1.34273	0.0802106	0.0597369
Myofibroblast	Fibrous_Stroma	1.91871e-21	1.92661	0.0368914	0.0191484		Nonclassical Monocyte	Alveolar_Space_Capillary_Pneumocytes	8.98221e-16	1.2975	0.080489	0.0620338
Nonclassical Monocyte	ImmuneCluster	0.0473058	1.91853	0.159008	0.0828803		TREM2+ Dendritic	ImmuneCluster	0.000578029	1.29493	0.0810318	0.062576
Basal	Terminal_Bronchiole	0.0276427	1.83906	0.0459754	0.0249994		Alveolar Fibroblast	Fibrous_Stroma	1.21714e-23	1.29472	0.0797754	0.0616161
CD4+ Naive T	Terminal_Bronchiole	0.00236851	1.79696	0.180454	0.100422		Proliferating Macrophage	ImmuneCluster	7.05912e-07	1.28997	0.0674662	0.0523004
Serous	Fibrous_Stroma	1.55208e-17	1.75531	0.058608	0.033389		Classical Monocyte	ImmuneCluster	6.87188e-06	1.28187	0.0871542	0.06799
TREM2+ Dendritic	ImmuneCluster	0.00280154	1.69413	0.279601	0.165041		Classical Monocyte	Fibrous_Stroma	3.36773e-22	1.27533	0.0792398	0.062133
Intermediate Monocyte	Bronchial_Epithelium	0.00163826	1.69052	0.0722722	0.0427514		Artery	ImmuneCluster	1.37655e-06	1.26	0.226204	0.179527
Lipofibroblast	Fibrous_Stroma	1.08599e-10	1.64503	0.0719322	0.0437271		OLR1+ Classical Monocyte	Fibrous_Stroma	1.39844e-15	1.25136	0.0233802	0.0186838
IGSF21+ Dendritic	Fibrous_Stroma	9.42504e-14	1.64282	0.0553678	0.0337029		Ciliated	Alveolar_Space_Capillary_Pneumocytes	2.34974e-49	1.24891	0.0226668	0.0181493
EREG+ Dendritic	Fibrous_Stroma	2.65628e-16	1.60983	0.0997549	0.0619661		Adventitial Fibroblast	ImmuneCluster	2.55903e-10	1.24516	0.0551486	0.0442905
Adventitial Fibroblast	Fibrous_Stroma	1.88826e-07	1.58411	0.118435	0.0747646		Proximal Ciliated	Alveolar_Space_Capillary_Pneumocytes	1.28999e-37	1.23791	0.0302038	0.024399
Basophil/Mast 2	Fibrous_Stroma	9.61614e-11	1.57248	0.0712684	0.0453223		EREG+ Dendritic	Fibrous_Stroma	2.32924e-12	1.20417	0.0365808	0.0303785
Airway Smooth Muscle	Fibrous_Stroma	3.02741e-07	1.56703	0.0414853	0.0264739		CD8+ Naive T	Alveolar_Space_Capillary_Pneumocytes	6.74665e-13	1.17592	0.206773	0.17584
Natural Killer T	ImmuneCluster	0.00704857	1.5379	0.259809	0.168937		Basophil/Mast 2	Alveolar_Space_Capillary_Pneumocytes	8.42755e-06	1.16803	0.114575	0.0980932
Bronchial Vessel 1	Fibrous_Stroma	9.40246e-09	1.52047	0.0614033	0.0403844		Capillary Intermediate 1	Alveolar_Space_Capillary_Pneumocytes	9.27822e-14	1.165	0.364506	0.31288
Vascular Smooth Muscle	Fibrous_Stroma	9.36088e-08	1.47805	0.0589786	0.0399029		Neuroendocrine	Fibrous_Stroma	1.17351e-07	1.1577	0.131834	0.113876
Alveolar Epithelial Type 1	Alveolar_Space_Capillary_Pneumocytes	7.12482e-10	1.47552	0.056959	0.0386026		Vein	ImmuneCluster	0.000181454	1.14771	0.0546973	0.0476577
Capillary Aerocyte	Unknown	0.0159797	1.43279	0.131588	0.0918405		CD4+ Memory/Effector T	Fibrous_Stroma	1.07493e-14	1.14403	0.0443955	0.0388063
OLR1+ Classical Monocyte	Fibrous_Stroma	3.92382e-15	1.43178	0.0672032	0.0469368		CD4+ Naive T	Alveolar_Space_Capillary_Pneumocytes	7.47289e-14	1.14227	0.0600786	0.0525956
B	Bronchial_Epithelium	0.00739743	1.40791	0.0299773	0.021292		IGSF21+ Dendritic	Fibrous_Stroma	1.01012e-11	1.13663	0.0395279	0.0347764
Myeloid Dendritic Type 1	Fibrous_Stroma	1.56294e-08	1.38679	0.061424	0.0442922		Lymphatic	Fibrous_Stroma	7.74125e-22	1.13497	0.0220944	0.019467
Goblet	Fibrous_Stroma	1.24031e-07	1.38144	0.0902431	0.0653252		Bronchial Vessel 1	Fibrous_Stroma	1.03655e-08	1.13255	0.0629471	0.0555802
CD8+ Memory/Effector T	Bronchial_Epithelium	0.00702288	1.37928	0.0824615	0.0597861		TREM2+ Dendritic	Alveolar_Space_Capillary_Pneumocytes	3.78317e-14	1.12372	0.0697526	0.0620729
Proliferating Macrophage	Fibrous_Stroma	1.95739e-11	1.37645	0.114435	0.0831376		Proliferating Macrophage	Alveolar_Space_Capillary_Pneumocytes	0.000440111	1.12121	0.0581832	0.0518932
Club	Unknown_Stroma	0.0188919	1.36211	0.122528	0.0899544		Pericyte	ImmuneCluster	0.0417737	1.12053	0.108661	0.0969728
CD4+ Naive T	Bronchial_Epithelium	0.0450961	1.34565	0.135351	0.100584		Vascular Smooth Muscle	Alveolar_Space_Capillary_Pneumocytes	8.99534e-11	1.11777	0.0840618	0.075205
Proliferating NK/T	Fibrous_Stroma	1.44541e-10	1.31817	0.0506542	0.0384276		Natural Killer T	Fibrous_Stroma	4.64071e-06	1.11383	0.152284	0.136721
Alveolar Epithelial Type 2	Alveolar_Space_Capillary_Pneumocytes	1.44872e-15	1.30777	0.291957	0.223249		Bronchial Vessel 2	ImmuneCluster	0.0142256	1.10147	0.11734	0.10653
Capillary Aerocyte	Alveolar_Space_Capillary_Pneumocytes	7.27606e-08	1.29895	0.111941	0.0861785		Bronchial Vessel 2	Fibrous_Stroma	0.000130232	1.09093	0.112737	0.10334
Signaling Alveolar Epithelial Type 2	Alveolar_Space_Capillary_Pneumocytes	1.4558e-09	1.2907	0.138494	0.107301		Plasma	Fibrous_Stroma	3.52692e-10	1.09008	0.015735	0.0144347
Platelet/Megakaryocyte	Fibrous_Stroma	2.37893e-07	1.2751	0.106628	0.0836237		Proximal Basal	Fibrous_Stroma	0.000714688	1.0891	0.0121409	0.0111477
Capillary	Alveolar_Space_Capillary_Pneumocytes	7.55792e-15	1.25224	0.236552	0.188902		Plasmacytoid Dendritic	Fibrous_Stroma	7.27481e-05	1.08339	0.0235928	0.0217769
Basophil/Mast 1	Fibrous_Stroma	1.88114e-05	1.25032	0.0720435	0.05762		Myeloid Dendritic Type 1	Alveolar_Space_Capillary_Pneumocytes	5.17499e-08	1.03816	0.0574409	0.0553295
Capillary	Unknown	0.00921636	1.23094	0.247782	0.201294		Proximal Basal	Alveolar_Space_Capillary_Pneumocytes	1.57583e-09	1.0377	0.0118989	0.0114666
Capillary Intermediate 1	Unknown	0.0159797	1.22599	0.221946	0.181034		Pericyte	Fibrous_Stroma	0.00208722	1.028	0.099598	0.0968856
Natural Killer T	Fibrous_Stroma	9.40246e-09	1.22315	0.184488	0.15083		Intermediate Monocyte	Fibrous_Stroma	0.0367272	1.02187	0.0752585	0.073648
Capillary Intermediate 2	Alveolar_Space_Capillary_Pneumocytes	3.02854e-07	1.22301	0.087075	0.0711975		Airway Smooth Muscle	Alveolar_Space_Capillary_Pneumocytes	1.06284e-07	1.02164	0.0522648	0.0511579
Mucous	Fibrous_Stroma	1.24805e-09	1.22203	0.03606	0.0295083		Macrophage	Fibrous_Stroma	0.0367272	1.01785	0.233077	0.228989
Myeloid Dendritic Type 2	Fibrous_Stroma	0.00151697	1.21245	0.0775835	0.0639889		Differentiating Basal	Alveolar_Space_Capillary_Pneumocytes	0.00488957	1.01134	0.0159761	0.015797
Mucous	Unknown_Stroma	0.0336632	1.21078	0.0400063	0.0330417		Macrophage	Alveolar_Space_Capillary_Pneumocytes	0.000316549	0.960336	0.224342	0.233608
Capillary Intermediate 1	Alveolar_Space_Capillary_Pneumocytes	1.4558e-09	1.20341	0.207457	0.17239		Capillary Aerocyte	ImmuneCluster	0.0063094	0.951063	0.16114	0.169432
CD8+ Naive T	Alveolar_Space_Capillary_Pneumocytes	7.73852e-09	1.18966	0.160693	0.135075		Capillary Intermediate 1	Fibrous_Stroma	0.00242169	0.937227	0.316694	0.337905
TREM2+ Dendritic	Fibrous_Stroma	1.80336e-06	1.17765	0.177776	0.150959		CD8+ Naive T	Fibrous_Stroma	0.0139057	0.935453	0.178346	0.190652
Ciliated	Alveolar_Space_Capillary_Pneumocytes	3.8825e-06	1.15147	0.0642493	0.0557977		Proximal Basal	ImmuneCluster	0.00914945	0.930567	0.0108642	0.0116749
Bronchial Vessel 2	Fibrous_Stroma	0.0120902	1.14828	0.10202	0.0888455		Proximal Ciliated	ImmuneCluster	0.0402877	0.929251	0.0244555	0.0263174
Ionocyte	Fibrous_Stroma	0.000224504	1.14455	0.111251	0.0972007		Natural Killer	ImmuneCluster	0.000762252	0.909808	0.155871	0.171323
B	Fibrous_Stroma	3.91121e-06	1.1436	0.0226007	0.0197628		Capillary Intermediate 1	ImmuneCluster	0.00122917	0.909628	0.301308	0.331244
Alveolar Fibroblast	Alveolar_Space_Capillary_Pneumocytes	0.00807747	1.11864	0.164742	0.14727		Myeloid Dendritic Type 2	Fibrous_Stroma	0.00351201	0.902937	0.0456757	0.0505857
Proliferating Basal	Fibrous_Stroma	0.00115692	1.10508	0.0678872	0.0614317		Pericyte	Alveolar_Space_Capillary_Pneumocytes	6.98289e-07	0.898741	0.0909311	0.101176
Macrophage	Alveolar_Space_Capillary_Pneumocytes	0.0135733	1.09402	0.272747	0.249307		Proliferating Basal	Alveolar_Space_Capillary_Pneumocytes	0.00541669	0.895642	0.0182193	0.0203421
Mucous	Unknown	0.0478289	1.06613	0.0352061	0.0330223		Platelet/Megakaryocyte	Fibrous_Stroma	7.49697e-08	0.875563	0.0813031	0.0928581
Nonclassical Monocyte	Alveolar_Space_Capillary_Pneumocytes	0.00092462	1.04504	0.0859877	0.0822818		CD8+ Naive T	ImmuneCluster	1.06228e-05	0.873716	0.163734	0.1874
CD4+ Memory/Effector T	Alveolar_Space_Capillary_Pneumocytes	0.0278817	1.04231	0.076126	0.0730356		Bronchial Vessel 2	Alveolar_Space_Capillary_Pneumocytes	7.296e-10	0.852543	0.0959525	0.112549
Intermediate Monocyte	Fibrous_Stroma	0.0032439	1.03722	0.0436446	0.0420785		Lymphatic	ImmuneCluster	1.77596e-05	0.849732	0.0178098	0.0209593
Basal	Alveolar_Space_Capillary_Pneumocytes	9.19908e-06	0.988924	0.0249177	0.0251967		Capillary	Fibrous_Stroma	1.10545e-15	0.848005	0.199791	0.235601
Classical Monocyte	Fibrous_Stroma	0.0203718	0.920076	0.100354	0.109072		Basophil/Mast 2	ImmuneCluster	0.00367671	0.846743	0.088557	0.104585
Classical Monocyte	Alveolar_Space_Capillary_Pneumocytes	0.00316684	0.912844	0.0979199	0.107269		Proximal Ciliated	Fibrous_Stroma	5.75368e-20	0.83993	0.0236623	0.0281717
Proximal Ciliated	Alveolar_Space_Capillary_Pneumocytes	0.0334294	0.912255	0.102398	0.112247		Ciliated	ImmuneCluster	0.00151878	0.838534	0.0166135	0.0198126
Basal	Fibrous_Stroma	7.43452e-09	0.906883	0.0240197	0.026486		TREM2+ Dendritic	Fibrous_Stroma	1.31187e-18	0.83446	0.0580529	0.0695694
Intermediate Monocyte	Alveolar_Space_Capillary_Pneumocytes	0.000725102	0.894135	0.0397956	0.0445074		Ciliated	Fibrous_Stroma	1.95225e-22	0.825465	0.0174743	0.021169
Natural Killer	Fibrous_Stroma	0.0033466	0.885702	0.171672	0.193826		Proliferating Macrophage	Fibrous_Stroma	5.46051e-13	0.803215	0.0474039	0.0590177
TREM2+ Dendritic	Alveolar_Space_Capillary_Pneumocytes	0.00237334	0.884716	0.152638	0.172528		CD4+ Naive T	Fibrous_Stroma	1.74132e-12	0.786892	0.0477416	0.060671
Natural Killer T	Alveolar_Space_Capillary_Pneumocytes	0.000471076	0.874991	0.154843	0.176966		Capillary Aerocyte	Fibrous_Stroma	1.0195e-15	0.784095	0.146494	0.186832
Macrophage	Fibrous_Stroma	0.00011013	0.864782	0.240483	0.278085		Ionocyte	Alveolar_Space_Capillary_Pneumocytes	0.000542982	0.778004	0.0460455	0.0591842
Differentiating Basal	Alveolar_Space_Capillary_Pneumocytes	0.0367242	0.863021	0.0477279	0.0553033		Basophil/Mast 1	Alveolar_Space_Capillary_Pneumocytes	2.043e-18	0.767581	0.0729414	0.0950276
CD4+ Naive T	Fibrous_Stroma	6.20742e-05	0.861544	0.0941662	0.109299		Alveolar Fibroblast	Alveolar_Space_Capillary_Pneumocytes	2.47552e-20	0.760938	0.0572168	0.0751924
Capillary Intermediate 1	Fibrous_Stroma	1.14488e-06	0.8565	0.171311	0.200013		Myeloid Dendritic Type 1	Fibrous_Stroma	7.74212e-21	0.743067	0.047038	0.0633026
Ciliated	Fibrous_Stroma	3.49187e-08	0.842957	0.0541433	0.0642302		Intermediate Monocyte	Alveolar_Space_Capillary_Pneumocytes	3.19242e-13	0.736192	0.0594479	0.0807506
Alveolar Epithelial Type 2	Fibrous_Stroma	2.06406e-07	0.83898	0.226732	0.270248		Mucous	Alveolar_Space_Capillary_Pneumocytes	7.08969e-10	0.72733	0.0324187	0.0445722
Nonclassical Monocyte	Fibrous_Stroma	4.8082e-05	0.838476	0.076978	0.091807		Club	ImmuneCluster	1.88956e-05	0.724771	0.04905	0.0676765
Bronchial Vessel 2	Alveolar_Space_Capillary_Pneumocytes	0.00268687	0.837888	0.085172	0.101651		CD8+ Memory/Effector T	Fibrous_Stroma	2.92523e-25	0.711524	0.0757489	0.10646
Proliferating Basal	Alveolar_Space_Capillary_Pneumocytes	0.000309606	0.834346	0.0574035	0.0688006		Alveolar Epithelial Type 2	Fibrous_Stroma	7.10339e-26	0.703761	0.168416	0.239308
CD8+ Naive T	Fibrous_Stroma	2.6519e-08	0.826855	0.131406	0.158922		Nonclassical Monocyte	Fibrous_Stroma	2.76272e-20	0.702213	0.054806	0.0780476
Capillary Intermediate 2	Fibrous_Stroma	2.74495e-08	0.823414	0.0698373	0.0848143		Natural Killer T	Alveolar_Space_Capillary_Pneumocytes	8.59352e-32	0.696756	0.110153	0.158094
Basophil/Mast 1	Alveolar_Space_Capillary_Pneumocytes	0.00224365	0.821133	0.0573233	0.06981		Capillary	ImmuneCluster	2.101e-31	0.690342	0.156192	0.226253
Myeloid Dendritic Type 2	Alveolar_Space_Capillary_Pneumocytes	0.0194981	0.81899	0.0623591	0.0761415		Proliferating NK/T	Alveolar_Space_Capillary_Pneumocytes	9.94281e-19	0.68987	0.0323598	0.0469071
Differentiating Basal	Unknown	0.0298694	0.807184	0.0432179	0.0535415		Natural Killer	Fibrous_Stroma	1.7707e-42	0.68072	0.135064	0.198413
Intermediate Monocyte	Unknown	0.0266018	0.802745	0.0349723	0.0435659		Myofibroblast	Alveolar_Space_Capillary_Pneumocytes	3.23605e-27	0.671637	0.0273913	0.0407829
Signaling Alveolar Epithelial Type 2	Fibrous_Stroma	2.06406e-07	0.802643	0.106097	0.132184		Alveolar Epithelial Type 1	Fibrous_Stroma	1.58759e-20	0.661846	0.0470925	0.0711532
Capillary	Fibrous_Stroma	2.83656e-14	0.800725	0.184404	0.230297		Classical Monocyte	Alveolar_Space_Capillary_Pneumocytes	1.07475e-34	0.659737	0.0513108	0.0777747
CD8+ Memory/Effector T	Fibrous_Stroma	0.0192204	0.792787	0.0537605	0.067812		Lymphatic	Alveolar_Space_Capillary_Pneumocytes	1.25265e-58	0.642237	0.0148546	0.0231295
Alveolar Epithelial Type 1	Fibrous_Stroma	1.07102e-05	0.787043	0.0398985	0.0506942		Neuroendocrine	Alveolar_Space_Capillary_Pneumocytes	6.44914e-31	0.621508	0.0854977	0.137565
Capillary Aerocyte	Fibrous_Stroma	4.17389e-05	0.786444	0.0845608	0.107523		Bronchial Vessel 1	Alveolar_Space_Capillary_Pneumocytes	3.62639e-34	0.619747	0.0411947	0.0664701
Alveolar Fibroblast	Unknown	0.0124332	0.78518	0.122014	0.155396		Capillary Intermediate 2	Fibrous_Stroma	1.28628e-54	0.565979	0.100883	0.178245
Proliferating NK/T	Alveolar_Space_Capillary_Pneumocytes	2.39551e-08	0.77885	0.0380324	0.0488315		Alveolar Epithelial Type 2	ImmuneCluster	7.92113e-25	0.545117	0.118241	0.216909
Platelet/Megakaryocyte	Alveolar_Space_Capillary_Pneumocytes	1.10409e-05	0.767448	0.0802072	0.104512		Signaling Alveolar Epithelial Type 2	Fibrous_Stroma	1.11552e-46	0.507512	0.0633639	0.124852
Proliferating Macrophage	Alveolar_Space_Capillary_Pneumocytes	6.91046e-09	0.734962	0.0810607	0.110292		EREG+ Dendritic	Alveolar_Space_Capillary_Pneumocytes	9.40711e-46	0.48132	0.0189038	0.0392749
Adventitial Fibroblast	Alveolar_Space_Capillary_Pneumocytes	0.0105027	0.71762	0.0785043	0.109395		Capillary Intermediate 2	ImmuneCluster	8.97194e-20	0.476506	0.0719608	0.151018
Classical Monocyte	Unknown	0.00041666	0.713348	0.0758683	0.106355		Artery	Alveolar_Space_Capillary_Pneumocytes	2.25376e-84	0.473446	0.103449	0.218502
Myeloid Dendritic Type 1	Alveolar_Space_Capillary_Pneumocytes	1.19003e-05	0.706434	0.0421418	0.0596542		Vascular Smooth Muscle	ImmuneCluster	7.84927e-34	0.441943	0.0363829	0.0823249
Goblet	Alveolar_Space_Capillary_Pneumocytes	1.90544e-07	0.702223	0.0617258	0.0879006		Fibromyocyte	Alveolar_Space_Capillary_Pneumocytes	1.81616e-86	0.426201	0.0155251	0.0364268
Mucous	Alveolar_Space_Capillary_Pneumocytes	8.27596e-12	0.691151	0.0255272	0.0369344		IGSF21+ Dendritic	Alveolar_Space_Capillary_Pneumocytes	8.65645e-48	0.423527	0.0188975	0.0446194
Proximal Basal	Unknown	0.0478289	0.684099	0.0294146	0.0429976		CD4+ Memory/Effector T	Alveolar_Space_Capillary_Pneumocytes	8.65742e-68	0.423478	0.0211516	0.0499473
Myeloid Dendritic Type 2	Unknown_Stroma	0.0466515	0.679855	0.0489847	0.0720517		Alveolar Epithelial Type 1	ImmuneCluster	3.18099e-21	0.381484	0.0244734	0.0641531
Lipofibroblast	Alveolar_Space_Capillary_Pneumocytes	4.55341e-05	0.671264	0.0448066	0.0667496		Airway Smooth Muscle	ImmuneCluster	2.59952e-25	0.381264	0.0208883	0.0547868
Basophil/Mast 2	Alveolar_Space_Capillary_Pneumocytes	3.02854e-07	0.659285	0.0444477	0.0674181		Vein	Alveolar_Space_Capillary_Pneumocytes	2.72025e-96	0.345503	0.0207713	0.060119
IGSF21+ Dendritic	Alveolar_Space_Capillary_Pneumocytes	2.29136e-08	0.645902	0.0335139	0.0518871		Signaling Alveolar Epithelial Type 2	ImmuneCluster	1.54669e-29	0.325954	0.0338706	0.103912
OLR1+ Classical Monocyte	Alveolar_Space_Capillary_Pneumocytes	5.34297e-15	0.641661	0.0424048	0.066086		Plasmacytoid Dendritic	Alveolar_Space_Capillary_Pneumocytes	1.3821e-36	0.316973	0.00900289	0.0284027
Capillary	Bronchial_Epithelium	0.0347837	0.637808	0.13082	0.205109		OLR1+ Classical Monocyte	Alveolar_Space_Capillary_Pneumocytes	2.53892e-75	0.314727	0.00823678	0.0261712
B	Alveolar_Space_Capillary_Pneumocytes	1.43636e-07	0.63569	0.015424	0.0242634		Macrophage	Terminal_Bronchiole	0.00917893	0.279588	0.0646253	0.231145
Serous	Alveolar_Space_Capillary_Pneumocytes	6.11011e-11	0.634516	0.0342729	0.0540141		Basophil/Mast 1	Terminal_Bronchiole	0.0163294	0.279241	0.024723	0.0885363
Bronchial Vessel 1	Alveolar_Space_Capillary_Pneumocytes	8.22943e-10	0.620019	0.0369633	0.0596164		Mesothelial	Alveolar_Space_Capillary_Pneumocytes	1.99267e-123	0.277385	0.0275903	0.0994654
Alveolar Epithelial Type 2	ImmuneCluster	0.021607	0.603605	0.148895	0.246677		Adventitial Fibroblast	Alveolar_Space_Capillary_Pneumocytes	1.83322e-102	0.275486	0.0159513	0.0579024
EREG+ Dendritic	Alveolar_Space_Capillary_Pneumocytes	6.43829e-13	0.597729	0.057277	0.0958244		Bronchial Vessel 2	Terminal_Bronchiole	0.00917893	0.216453	0.0233204	0.107739
Alveolar Fibroblast	Terminal_Bronchiole	0.0309322	0.587802	0.0901351	0.153343		B	Alveolar_Space_Capillary_Pneumocytes	6.19401e-36	0.207068	0.0039473	0.0190628
Natural Killer T	Unknown_Stroma	0.00805332	0.584485	0.0999846	0.171065		Alveolar Fibroblast	Terminal_Bronchiole	0.0161672	0.197117	0.0137819	0.0699171
Vascular Smooth Muscle	Alveolar_Space_Capillary_Pneumocytes	7.26529e-05	0.551363	0.0327268	0.0593562		CD4+ Memory/Effector T	Terminal_Bronchiole	0.0105119	0.171256	0.0070888	0.0413929
Myofibroblast	Alveolar_Space_Capillary_Pneumocytes	3.76601e-14	0.534563	0.0183626	0.0343506		Lipofibroblast	Alveolar_Space_Capillary_Pneumocytes	2.80365e-133	0.15907	0.0125714	0.0790307
CD8+ Naive T	Bronchial_Epithelium	0.00108349	0.506158	0.0728887	0.144004		Plasma	Alveolar_Space_Capillary_Pneumocytes	1.4058e-72	0.136925	0.00277317	0.0202532
Airway Smooth Muscle	Alveolar_Space_Capillary_Pneumocytes	7.31216e-05	0.468952	0.0198248	0.0422746		Bronchial Vessel 1	Terminal_Bronchiole	0.00917893	0.129754	0.00765562	0.059001
Lymphatic	Alveolar_Space_Capillary_Pneumocytes	7.54135e-05	0.460071	0.00762679	0.0165774		B	Terminal_Bronchiole	0.043472	0.115089	0.00167603	0.0145628
Neuroendocrine	Alveolar_Space_Capillary_Pneumocytes	3.85336e-21	0.458091	0.0452546	0.0987896		Vein	Terminal_Bronchiole	0.043472	0.106322	0.00514844	0.0484232
Myeloid Dendritic Type 1	Unknown_Stroma	0.0188919	0.452567	0.0246501	0.0544674		Adventitial Fibroblast	Terminal_Bronchiole	0.043472	0.0903522	0.00410414	0.0454238
Mesothelial	Alveolar_Space_Capillary_Pneumocytes	5.34297e-15	0.451639	0.0380209	0.0841842		Lymphatic	Terminal_Bronchiole	0.00917893	0.0553571	0.0011453	0.0206893
CD8+ Naive T	Terminal_Bronchiole	0.00211429	0.445817	0.0641589	0.143913
Basophil/Mast 1	Terminal_Bronchiole	0.0306968	0.41866	0.0275855	0.0658901
Myeloid Dendritic Type 2	Terminal_Bronchiole	0.0166902	0.403979	0.0290128	0.0718175
Capillary	ImmuneCluster	0.000101794	0.391048	0.0804069	0.205619
Capillary Intermediate 1	Terminal_Bronchiole	0.00259597	0.380555	0.0702178	0.184514
Fibromyocyte	Alveolar_Space_Capillary_Pneumocytes	1.90758e-12	0.373792	0.00991156	0.0265162
Myeloid Dendritic Type 2	Bronchial_Epithelium	0.0038125	0.357378	0.0257033	0.0719218
Vein	Terminal_Bronchiole	0.0266651	0.348557	0.0213152	0.0611527
CD4+ Memory/Effector T	Terminal_Bronchiole	0.000964377	0.332755	0.0247246	0.0743027
Platelet/Megakaryocyte	Bronchial_Epithelium	0.0107855	0.328245	0.0318257	0.0969571
Adventitial Fibroblast	Terminal_Bronchiole	0.0132568	0.299234	0.0297954	0.0995721
Capillary Intermediate 1	ImmuneCluster	3.78545e-05	0.28452	0.0526422	0.185021
Proliferating NK/T	Bronchial_Epithelium	0.040983	0.27523	0.0125237	0.0455028
Plasmacytoid Dendritic	Alveolar_Space_Capillary_Pneumocytes	1.56016e-16	0.26849	0.00673678	0.0250914
Alveolar Fibroblast	Bronchial_Epithelium	6.52953e-06	0.260622	0.0400866	0.153811
Plasma	Alveolar_Space_Capillary_Pneumocytes	9.63536e-16	0.251647	0.00574466	0.0228283
Pericyte	ImmuneCluster	0.000403258	0.245467	0.0317286	0.129258
Vein	Bronchial_Epithelium	0.00150159	0.242329	0.0148483	0.0612734
Capillary Intermediate 1	Bronchial_Epithelium	4.8073e-06	0.242166	0.0447785	0.184908
TREM2+ Dendritic	Terminal_Bronchiole	0.000199935	0.227961	0.0379837	0.166624
EREG+ Dendritic	Bronchial_Epithelium	0.00123505	0.227841	0.0190418	0.0835749
Alveolar Epithelial Type 1	ImmuneCluster	0.00875525	0.216105	0.00971094	0.0449362
Bronchial Vessel 1	Bronchial_Epithelium	0.000113271	0.213972	0.0112208	0.0524405
OLR1+ Classical Monocyte	Terminal_Bronchiole	0.0030511	0.189923	0.0111152	0.0585249
Adventitial Fibroblast	Bronchial_Epithelium	4.67199e-05	0.179542	0.017916	0.0997873
Natural Killer T	Bronchial_Epithelium	1.46085e-06	0.178117	0.0303956	0.170649
Proliferating Macrophage	Bronchial_Epithelium	6.12137e-05	0.167103	0.0169188	0.101248
TREM2+ Dendritic	Bronchial_Epithelium	6.8776e-07	0.165138	0.0275683	0.166941
Alveolar Epithelial Type 2	Terminal_Bronchiole	0.000116853	0.163654	0.0404089	0.246916
Capillary Aerocyte	ImmuneCluster	9.3685e-05	0.154504	0.0147277	0.0953221
Natural Killer T	Terminal_Bronchiole	6.06212e-05	0.148321	0.0252753	0.170409
Bronchial Vessel 1	Terminal_Bronchiole	0.000199935	0.143069	0.00749411	0.0523812
CD4+ Memory/Effector T	Bronchial_Epithelium	7.97396e-07	0.142177	0.0105915	0.0744952
EREG+ Dendritic	Terminal_Bronchiole	0.000485188	0.136535	0.0113995	0.0834913
Myeloid Dendritic Type 1	Terminal_Bronchiole	0.000231749	0.134451	0.00727677	0.054122
Capillary Aerocyte	Terminal_Bronchiole	0.000485057	0.124536	0.0118411	0.0950821
Proliferating NK/T	Terminal_Bronchiole	0.00211429	0.117077	0.00532426	0.0454767
Basophil/Mast 2	Bronchial_Epithelium	4.55823e-06	0.109923	0.00661991	0.0602233
Alveolar Epithelial Type 2	Bronchial_Epithelium	6.8776e-07	0.107677	0.0266398	0.247404
Ionocyte	Terminal_Bronchiole	0.000199935	0.103892	0.0109653	0.105545
Basophil/Mast 2	Terminal_Bronchiole	9.22048e-05	0.0963445	0.00579281	0.0601259
Alveolar Epithelial Type 1	Terminal_Bronchiole	0.00100441	0.0942113	0.00422563	0.0448526
IGSF21+ Dendritic	Bronchial_Epithelium	5.0774e-06	0.0938488	0.00432876	0.0461248
Proliferating Macrophage	Terminal_Bronchiole	6.06212e-05	0.0870062	0.00879886	0.101129
Myeloid Dendritic Type 1	Bronchial_Epithelium	1.48513e-06	0.0840691	0.00455905	0.0542298
Serous	Bronchial_Epithelium	2.44203e-05	0.0818164	0.00391212	0.0478158
Capillary Aerocyte	Bronchial_Epithelium	3.00683e-06	0.0796363	0.00758694	0.0952698
Pericyte	Terminal_Bronchiole	6.06212e-05	0.0719836	0.00929043	0.129063
Serous	Terminal_Bronchiole	0.000192866	0.0658244	0.00314223	0.0477365
IGSF21+ Dendritic	Terminal_Bronchiole	6.06212e-05	0.0636588	0.00293166	0.0460526
Neuroendocrine	Bronchial_Epithelium	2.8779e-06	0.0603782	0.0049322	0.0816884
Pericyte	Bronchial_Epithelium	4.91563e-07	0.0488973	0.00632297	0.129311
Neuroendocrine	Terminal_Bronchiole	7.44603e-05	0.0462387	0.00377071	0.0815488
Myofibroblast	Terminal_Bronchiole	6.06212e-05	0.0429471	0.00125515	0.0292256
Lipofibroblast	Terminal_Bronchiole	6.06212e-05	0.041932	0.00250799	0.0598108
Alveolar Epithelial Type 1	Bronchial_Epithelium	1.31601e-06	0.0396315	0.00178131	0.0449468
Plasma	Terminal_Bronchiole	0.000199935	0.0389358	0.000673016	0.0172853
Plasma	Bronchial_Epithelium	5.0774e-06	0.0330603	0.000572521	0.0173175
Airway Smooth Muscle	Terminal_Bronchiole	6.36398e-05	0.0318709	0.00111712	0.0350513
Ionocyte	Bronchial_Epithelium	4.91563e-07	0.0313624	0.00331745	0.105778
Myofibroblast	Bronchial_Epithelium	4.91563e-07	0.0292613	0.000856812	0.0292815
Lymphatic	Terminal_Bronchiole	0.000116853	0.0259768	0.000355794	0.0136966
Vascular Smooth Muscle	Terminal_Bronchiole	6.06212e-05	0.0253695	0.00128965	0.0508349
Mesothelial	Terminal_Bronchiole	6.06212e-05	0.0239245	0.00165846	0.0693204
Airway Smooth Muscle	Bronchial_Epithelium	4.91563e-07	0.019683	0.000691242	0.0351187
Mesothelial	Bronchial_Epithelium	4.91563e-07	0.0184484	0.00128127	0.0694515
Fibromyocyte	Terminal_Bronchiole	6.06212e-05	0.0123881	0.000262039	0.0211525
Lipofibroblast	Bronchial_Epithelium	4.82977e-07	0.0112653	0.000675156	0.0599323
Lymphatic	Bronchial_Epithelium	4.91563e-07	0.0106995	0.000146834	0.0137234
Vascular Smooth Muscle	Bronchial_Epithelium	4.82977e-07	0.0105543	0.000537575	0.0509342
Plasmacytoid Dendritic	Bronchial_Epithelium	6.8776e-07	0.00830453	0.000159262	0.0191777
Plasmacytoid Dendritic	Terminal_Bronchiole	6.06212e-05	0.00739423	0.000141539	0.0191418
Fibromyocyte	Bronchial_Epithelium	4.82977e-07	0.00604698	0.000128154	0.0211931
